# Supplementary material for: Cross-validation of prediction equations for estimating the body mass index in adults without the use of body weight
Source: PLoS One. 2025 Feb 21;20(2):e0316610. doi: 10.1371/journal.pone.0316610 (PMC11844915; doi:10.1371/journal.pone.0316610)
Supplement: S1 Text — (XLSX) [file pone.0316610.s001.xlsx]

## Sheet: FEMALE TOTAL
COD	SEX (MALE = 1 / FEMALE = 2)	AGE	WEIGHT	HEIGHT	BMI	bmi rating UNDERWEIGHT = 1 / IDEAL WEIGHT = 2 / OVERWEIGHT = 3 / OBESITY I = 4 / OBESITY II = 5 / OBESITY III = 6	WAIST CIRCUMFERENCE	HIP CIRCUMFERENCE	WAIST TO HIP RATIO	ABDOMEN CIRCUMFERENCE	WAIST TO HEIGHT RATIO
3	2	43	72.2	1.69	25.2792	3	87	106	0.820755	95.5	0.514793
4	2	51	62.2	1.58	24.9159	2	76.5	103	0.742718	86.5	0.484177
5	2	41	60	1.65	22.0386	2	75	99	0.757576	72	0.454545
6	2	41	101.5	1.66	36.8341	5	117	110	1.06364	122	0.704819
7	2	21	54.3	1.59	21.4786	2	70	96	0.729167	76	0.440252
8	2	21	75.5	1.68	26.7503	3	78	110.2	0.707804	91.8	0.464286
9	2	34	54.4	1.68	19.2744	2	64	89	0.719101	69	0.380952
10	2	55	55.6	1.53	23.7515	2	74.5	98.5	0.756345	80.7	0.486928
3	2	41	59	1.5	26.2222	3	74	96	0.770833	75	0.493333
4	2	36	63.2	1.6	24.6875	2	76.7	100	0.767	80.6	0.479375
5	2	39	42.1	1.43	20.5878	2	68	85	0.8	73.5	0.475524
6	2	30	73.2	1.75	23.902	2	77	110	0.7	89	0.44
7	2	33	61.5	1.66	22.3182	2	69.5	101	0.688119	75.5	0.418675
8	2	28	62	1.6	24.2187	2	68	102	0.666667	76	0.425
9	2	32	91.8	1.6	35.8594	5	95	124.4	0.763666	103.3	0.59375
10	2	25	87	1.66	31.5721	4	89	115	0.773913	105	0.536145
3	2	20	57.5	1.53	24.5632	2	72	97	0.742268	76	0.470588
4	2	24	58.5	1.57	23.7332	2	67.5	98.5	0.685279	73.5	0.429936
5	2	25	61.6	1.57	24.9909	2	69	101	0.683168	72	0.43949
6	2	36	55	1.6	21.4844	2	67	94.8	0.706751	80.4	0.41875
7	2	34	66.7	1.69	23.3535	2	73	104.5	0.698565	84	0.431953
8	2	22	49.4	1.57	20.0414	2	62	94	0.659574	66.1	0.394904
9	2	22	49.7	1.57	20.1631	2	63.5	95.5	0.664921	69	0.404459
10	2	22	48.5	1.58	19.428	2	61.5	93.5	0.657754	65.5	0.389241
3	2	46	81.5	1.58	32.647	4	95	106.5	0.892019		0.601266
4	2	34	64.7	1.67	23.1991	2	71	97	0.731959	91	0.42515
5	2	46	69	1.64	25.6544	3	81	100	0.81	90	0.493902
6	2	38	60.8	1.61	23.4559	2	74	100	0.74	83	0.459627
7	2	39	60	1.55	24.974	2	71.6	98.1	0.729867	78.9	0.461935
8	2	39	60.7	1.55	25.2653	3	73.5	98.5	0.746193	79.5	0.474194
9	2	39	60	1.55	24.974	2	73.3	97.8	0.749489	80.4	0.472903
10	2	39	59.8	1.55	24.8907	2	72.7	96.5	0.753368	78.5	0.469032
3	2	40	57.5	1.55	23.9334	2	68.4	96	0.7125	75.4	0.44129
4	2	40	58.2	1.55	24.2248	2	70	95.5	0.732984	76.5	0.451613
5	2	34	70.9	1.63	26.6852	3	75.7	109	0.694495	85	0.464417
6	2	33	72.4	1.67	25.9601	3	80	101.5	0.788177	84	0.479042
7	2	24	64.2	1.64	23.8697	2	72.5	103	0.703883	84	0.442073
8	2	39	79	1.62	30.1021	4	88	110	0.8	101	0.54321
9	2	37	76.5	1.55	31.8418	4	86	108	0.796296	99	0.554839
10	2	42	58.7	1.66	21.3021	2	78.5	96.5	0.813472	84.5	0.472892
3	2	24	61.8	1.64	22.9774	2	71.8	100.5	0.714428	81.5	0.437805
4	2	31	47.7	1.51	20.9201	2	68.5	91.5	0.748634	81	0.453642
5	2	37	70	1.52	30.2978	4	86	105.5	0.815166	95	0.565789
6	2	36	57.7	1.58	23.1133	2	72.5	98.5	0.736041	85.5	0.458861
7	2	32	92.4	1.68	32.7381	4	98	117	0.837607	114	0.583333
8	2	28	65.5	1.67	23.486	2	73	102	0.715686	80	0.437126
9	2	29	60.5	1.49	27.251	3	74	102.5	0.721951	84	0.496644
10	2	33	66.5	1.68	23.5615	2	77	103.5	0.743961	86.5	0.458333
3	2	35	78.4	1.82	23.6686	2	81	106	0.764151	93	0.445055
4	2	30	76	1.61	29.3199	3	86	115	0.747826	102	0.534161
5	2	29	62.3	1.64	23.1633	2	72	101	0.712871	82	0.439024
6	2	33	50	1.55	20.8117	2	68	91.5	0.743169	73	0.43871
7	2	33	49.3	1.56	20.2581	2	69	91	0.758242	76	0.442308
8	2	38	65.8	1.73	21.9854	2	74	104.5	0.708134	86.5	0.427746
9	2	18	55.1	1.61	21.2569	2	69	100	0.69	81	0.428571
10	2	23	50.5	1.5	22.4444	2	65	94	0.691489	71	0.433333
3	2	20	44.5	1.53	19.0098	2	61	86	0.709302	66.5	0.398693
4	2	35	49.8	1.64	18.5158	2	69	92	0.75	79	0.420732
5	2	28	59.5	1.62	22.6718	2	72	98	0.734694	79	0.444444
6	2	27	69	1.63	25.9701	3	71	107	0.663551	77	0.435583
7	2	28	69.2	1.69	24.2288	2	73.5	105	0.7	88	0.434911
8	2	28	50.6	1.56	20.7922	2	68	95	0.715789	78	0.435897
9	2	33	60.8	1.73	20.3147	2	73	98	0.744898	86	0.421965
10	2	31	50.5	1.56	20.7512	2	65	89.5	0.726257	68	0.416667
3	2	28	70.3	1.69	24.614	2	74.5	103.5	0.719807	85	0.440828
4	2	30	52.4	1.58	20.9902	2	70.5	96	0.734375	80.5	0.446203
5	2	28	60.7	1.54	25.5945	3	75.5	99.5	0.758794	79.5	0.49026
6	2	32	52.1	1.54	21.9683	2	75	94.3	0.795334	85	0.487013
7	2	31	60.1	1.56	24.6959	2	73	101	0.722772	93	0.467949
8	2	33	68.3	1.7	23.6332	2	78	102.5	0.760976	80	0.458824
9	2	30	62	1.67	22.231	2	69	95.5	0.722513	73	0.413174
10	2	28	68.7	1.58	27.5196	3	79.3	107.5	0.737674	82.5	0.501899
3	2	35	50.6	1.64	18.8132	2	70.5	92.5	0.762162	76.5	0.429878
4	2	34	65.3	1.54	27.5342	3	83.5	101	0.826733	89	0.542208
5	2	37	49	1.57	19.8791	2	66.5	89	0.747191	72	0.423567
6	2	28	68.5	1.69	23.9838	2	75	107	0.700935	84	0.443787
7	2	37	64.3	1.55	26.7638	3	78	102	0.764706	92	0.503226
8	2	25	57	1.65	20.9366	2	68.3	102	0.669608	75	0.413939
9	2	28	77.8	1.66	28.2334	3	85	114	0.745614	95	0.512048
10	2	28	79.6	1.66	28.8866	3	87	112	0.776786	96	0.524096
3	2	34	59.3	1.65	21.7815	2	69	98	0.704082	74	0.418182
4	2	22	50.5	1.57	20.4876	2	63	95	0.663158	67.8	0.401274
5	2	36	66.5	1.71	22.742	2	73	98.5	0.741117	82	0.426901
6	2	29	52.2	1.64	19.4081	2	63	90.2	0.698448	71.9	0.384146
7	2	34	59.2	1.56	24.3261	2	77	105	0.733333	80	0.49359
8	2	30	55.2	1.64	20.5235	2	67.5	62	1.08871	78	0.411585
9	2	39	60.5	1.65	22.2222	2	71	97.5	0.728205	83	0.430303
10	2	32	81	1.72	27.3797	3	87	109	0.798165	100	0.505814
3	2	46	56	1.62	21.3382	2	75	88	0.852273	82	0.462963
4	2	58	59	1.61	22.7615	2	81	95	0.852632	82	0.503106
5	2	34	78.7	1.63	29.621	3	81	115	0.704348	96	0.496933
6	2	20	45.4	1.63	17.0876	1	65	88	0.738636	67	0.398773
7	2	30	48.9	1.58	19.5882	2	61	91.5	0.666667	70	0.386076
8	2	37	56.6	1.55	23.5588	2	75	99.5	0.753769	86	0.483871
9	2	36	55.8	1.55	23.2258	2	74.5	97.5	0.764103	84.5	0.480645
10	2	35	55.9	1.57	22.6784	2	68	93	0.731183	74	0.433121
3	2	48	57.3	1.55	23.8502	2	73.6	99.7	0.738215	82	0.474839
4	2	44	67.2	1.65	24.6832	2	90	101	0.891089	79	0.545455
5	2	29	58.5	1.6	22.8516	2	76	100	0.76	88	0.475
6	2	32	58	1.55	24.1415	2	68	100.5	0.676617	72.5	0.43871
7	2	34	72.8	1.65	26.7401	3	82	106.5	0.769953	93	0.49697
8	2	45	80.7	1.75	26.351	3	89	110.5	0.80543	100.4	0.508571
9	2	46	82.5	1.76	26.6335	3	103	114	0.903509	91	0.585227
10	2	33	79.4	1.64	29.5211	3	86.5	112	0.772321	91.5	0.527439
3	2	34	73.2	1.65	26.8871	3	84	107	0.785047	89	0.509091
4	2	30	57.1	1.56	23.4632	2	74	101	0.732673	82.5	0.474359
5	2	31	65.9	1.63	24.8033	2	76	102	0.745098	83	0.466258
6	2	28	55.3	1.62	21.0715	2	65	100	0.65	74	0.401235
7	2	30	59.3	1.69	20.7626	2	69	97.5	0.707692	88	0.408284
8	2	31	66.1	1.56	27.1614	3	75.8	105	0.721905	79	0.485897
9	2	26	61.2	1.58	24.5153	2	70.3	99	0.710101	76	0.444937
10	2	27	63.8	1.58	25.5568	3	73.5	100	0.735	78.5	0.46519
3	2	27	60.6	1.64	22.5312	2	66.5	97.3	0.683453	77	0.405488
4	2	27	66.6	1.64	24.762	2	73	107	0.682243	84	0.445122
5	2	31	71.7	1.66	26.0197	3	75	105	0.714286	83	0.451807
6	2	30	59.5	1.69	20.8326	2	67	98	0.683673	76	0.39645
7	2	22	76	1.5	33.7778	4	86	111	0.774775	91	0.573333
8	2	32	62.7	1.62	23.8912	2	75	99	0.757576	77	0.462963
9	2	36	71.6	1.64	26.6211	3	80	106	0.754717	84	0.487805
10	2	42	70.8	1.55	29.4693	3	86	106.5	0.807512	97	0.554839
3	2	32	59.1	1.56	24.285	2	74	98	0.755102		0.474359
4	2	34	65.7	1.63	24.7281	2	71.3	106	0.672642	78.5	0.437423
5	2	35	54.4	1.59	21.5181	2	68.5	95	0.721053	79	0.430818
6	2	43	65.5	1.63	24.6528	2	83	101	0.821782	92	0.509202
7	2	32	56.9	1.6	22.2266	2	70	96	0.729167	77	0.4375
8	2	52	57.2	1.63	21.5288	2	74	94	0.787234	80.5	0.453988
9	2	49	68.1	1.62	25.9488	3	80	109	0.733945	91	0.493827
10	2	54	70.5	1.68	24.9787	2	81	104	0.778846	92	0.482143
3	2	34	67.3	1.63	25.3303	3	77	105.5	0.729858	88	0.472393
4	2	39	52.2	1.68	18.4949	2	67.5	88.5	0.762712	69.5	0.401786
5	2	47	78.5	1.58	31.4453	4	99	104	0.951923	105	0.626582
6	2	34	67	1.62	25.5296	3	76	106	0.716981	83	0.469136
7	2	28	65.5	1.64	24.3531	2	80.5	102	0.789216	85	0.490854
8	2	57	53.1	1.53	22.6836	2	69	94	0.734043	76	0.45098
9	2	31	50	1.59	19.7777	2	60.3	94.3	0.639449	67.5	0.379245
10	2	32	50.7	1.59	20.0546	2	60.3	94.3	0.639449	67.5	0.379245
3	2	37	61.2	1.62	23.3196	2	75.5	97	0.778351	76.5	0.466049
4	2	24	59.5	1.61	22.9544	2	67	100	0.67	24.7	0.416149
5	2	24	59.3	1.61	22.8772	2	66.8	100.2	0.666667	78.3	0.414907
6	2	27	73.5	1.59	29.0732	3	77	115	0.669565	89	0.484277
7	2	37	50.4	1.6	19.6875	2	68	89	0.764045	75	0.425
8	2	25	60.2	1.62	22.9386	2	73.5	86.5	0.849711	99.5	0.453704
9	2	34	61	1.59	24.1288	2	71	102	0.696078	81	0.446541
10	2	36	87	1.55	36.2123	5	88	116	0.758621	95	0.567742
3	2	36	74	1.64	27.5134	3	92	109	0.844037	83.5	0.560976
4	2	41	71.9	1.6	28.0859	3	85.5	111.5	0.766816	94	0.534375
5	2	36	50	1.58	20.0288	2	69.5	88	0.789773	76	0.439873
6	2	36	78.6	1.81	23.9919	2	79	108	0.731481	91	0.436464
7	2	40	80.7	1.53	34.4739	4	84.5	118	0.716102	96	0.552288
8	2	28	66	1.7	22.8374	2	72	97	0.742268	77	0.423529
9	2	46	59.7	1.55	24.8491	2	78	100	0.78	84	0.503226
10	2	51	78.5	1.57	31.8471	4	96	107	0.897196	111	0.611465
3	2	37	59.7	1.61	23.0315	2	70	102	0.686275	78	0.434783
4	2	34	64.5	1.7	22.3183	2	81.5	100	0.815	89	0.479412
5	2	37	69	1.5	30.6667	4	84	104	0.807692	94	0.56
6	2	40	64.2	1.66	23.298	2	69	102	0.676471	75	0.415663
7	2	40	103.5	1.63	38.9552	5	123	134	0.91791	104	0.754601
8	2	35	58.8	1.59	23.2586	2	71.8	97	0.740206	78.3	0.451572
9	2	28	70.2	1.64	26.1005	3	76	107	0.71028	80	0.463415
10	2	22	56.4	1.56	23.1755	2	73	103	0.708738	82	0.467949
3	2	43	62.4	1.66	22.6448	2	73	100	0.73	87	0.439759
4	2	42	62.4	1.66	22.6448	2	71	102.5	0.692683	80.5	0.427711
5	2	37	85	1.75	27.7551	3	88	111	0.792793	90	0.502857
6	2	38	59.7	1.64	22.1966	2	73	99	0.737374	83	0.445122
7	2	27	66.9	1.73	22.3529	2	73.5	104	0.706731	93	0.424855
8	2	26	68.1	1.73	22.7539	2	87	102.5	0.84878	75	0.50289
9	2	45	64.7	1.62	24.6533	2	73.5	99	0.742424	81	0.453704
10	2	52	62	1.6	24.2187	2	76	100	0.76	84	0.475
3	2	34	72.2	1.64	26.8441	3	70.6	109	0.647706	79.5	0.430488
4	2	49	63.5	1.5	28.2222	3	84.5	98.2	0.860489	90	0.563333
5	2	32	54	1.64	20.0773	2	71	94	0.755319	69	0.432927
6	2	25	62	1.57	25.1532	3	77	104	0.740385	80	0.490446
7	2	41	50	1.56	20.5457	2	63.5	92.5	0.686486	71.5	0.407051
8	2	32	53.9	1.53	23.0253	2	67	92	0.728261	68.5	0.437908
9	2	21	69.6	1.77	22.2158	2	73	103	0.708738	87	0.412429
10	2	25	67.5	1.62	25.7202	3	76	105	0.72381	84	0.469136
3	2	32	81.1	1.69	28.3954	3	83.5	115	0.726087	96	0.494083
4	2	33	71.2	1.66	25.8383	3	77	113	0.681416	94	0.463855
5	2	35	82.2	1.6	32.1094	4	86.5	118.5	0.729958	87.3	0.540625
6	2	22	58.2	1.57	23.6115	2	70	93	0.752688	77	0.44586
7	2	41	81.9	1.62	31.2071	4	92	112	0.821429	98.5	0.567901
8	2	33	75	1.62	28.578	3	86	109	0.788991	90	0.530864
9	2	29	56.6	1.62	21.5668	2	70	96.5	0.725389	80	0.432099
10	2	31	64.6	1.56	26.545	3	79	100	0.79	89	0.50641
3	2	28	65.9	1.6	25.7422	3	71	101	0.70297	75	0.44375
4	2	28	73.5	1.69	25.7344	3	74	112	0.660714	94	0.43787
5	2	25	60.5	1.7	20.9343	2	72	98	0.734694	79	0.423529
6	2	27	63.2	1.65	23.214	2	70.5	105	0.671429	81	0.427273
7	2	24	76	1.74	25.1024	3	78	105	0.742857	82	0.448276
8	2	24	66.5	1.62	25.3391	3	77	101.5	0.758621	87	0.475309
9	2	20	47.8	1.52	20.6891	2	67	87	0.770115	71	0.440789
10	2	46	64.3	1.65	23.618	2	77	102	0.754902	83	0.466667
3	2	32	75	1.56	30.8185	4	72	112	0.642857	89	0.461538
4	2	35	61.2	1.7	21.1765	2	71	103	0.68932	80	0.417647
5	2	36	58.3	1.68	20.6562	2	72	96	0.75	77	0.428571
6	2	35	56	1.67	20.0796	2	70.5	93.7	0.752401	74	0.422156
7	2	31	48	1.52	20.7756	2	73	89.5	0.815642	64	0.480263
8	2	46	126.8	1.89	35.4973	5	120.5	123	0.979675	128.5	0.637566
9	2	22	50	1.625	18.9349	2	66	90.5	0.729282	78.5	0.406154
10	2	31	59	1.56	24.2439	2	78			83.5	0.5
3	2	36	53.5	1.6	20.8984	2	70.5	88.5	0.79661	72.5	0.440625
4	2	24	57	1.69	19.9573	2	65.5	94.5	0.693122	75.5	0.387574
5	2	25	57.3	1.66	20.794	2	66	95	0.694737	74	0.39759
6	2	26	69.1	1.64	25.6916	3	73.5	109.5	0.671233	84	0.448171
7	2	42	65.8	1.52	28.4799	3	83	102	0.813725	88	0.546053
8	2	30	65	1.61	25.0762	3	73	106	0.688679	78	0.453416
9	2	32	69.9	1.56	28.7229	3	84	108.5	0.774194	90.5	0.538462
10	2	33	57.1	1.62	21.7574	2	69.5	93	0.747312	80.5	0.429012
3	2	20	66.5	1.56	27.3258	3	79	104	0.759615	82.6	0.50641
4	2	43	63.2	1.68	22.3923	2	80	99	0.808081	88.5	0.47619
5	2	31	99	1.63	37.2615	5	97	122	0.795082	1.1	0.595092
6	2	37	68.9	1.59	27.2537	3	75.3	114.8	0.655923	87.7	0.473585
7	2	37	69	1.59	27.2932	3	75.5	117.4	0.643101	88.5	0.474843
8	2	30	71	1.75	23.1837	2	73.3	103.5	0.708213	80	0.418857
9	2	29	72.3	1.75	23.6082	2	75	104	0.721154	80	0.428571
10	2	28	70	1.75	22.8571	2	73	103	0.708738	83.6	0.417143
3	2	29	56.4	1.59	22.3092	2	70.2	96.8	0.725207	82.4	0.441509
4	2	33	54.8	1.68	19.4161	2	65	91	0.714286	70.5	0.386905
5	2	34	58.8	1.56	24.1617	2	74.5	100.5	0.741294	79.5	0.477564
6	2	29	67.9	1.56	27.9011	3	76	105	0.72381	83	0.487179
7	2	29	47.6	1.56	19.5595	2	62	96	0.645833	72	0.397436
8	2	30	54.4	1.56	22.3537	2	64	101	0.633663	74	0.410256
9	2	33	74.2	1.67	26.6055	3	87	109	0.798165	92.5	0.520958
10	2	23	60.5	1.62	23.0529	2	71	102	0.696078	77	0.438272
3	2	34	60.5	1.6	23.6328	2	72	100	0.72	83	0.45
4	2	34	61.1	1.59	24.1683	2	71	99.5	0.713568	80.3	0.446541
5	2	26	50	1.6	19.5312	2	62.4	93.5	0.66738	72	0.39
6	2	30	51.1	1.55	21.2695	2	69	73	0.945205	76	0.445161
7	2	37	67.8	1.69	23.7387	2	75.5	102.5	0.736585	77.5	0.446746
8	2	35	78.7	1.57	31.9283	4	88	111	0.792793	104.5	0.56051
9	2	20	56.4	1.62	21.4906	2	68.5	93.5	0.73262	76	0.42284
10	2	20	54.5	1.62	20.7667	2	66	92	0.717391	68	0.407407
3	2	55	66.3	1.53	28.3224	3	88.7	102	0.869608	97.8	0.579739
4	2	57	62.6	1.53	26.7419	3	80	99	0.808081	93	0.522876
5	2	55	64.9	1.54	27.3655	3	84.5	101.5	0.832512	95	0.548701
6	2	28	55.3	1.61	21.3341	2	61	100	0.61	65	0.378882
7	2	32	68.2	1.65	25.0505	3	77	101	0.762376	89	0.466667
8	2	36	78.8	1.69	27.5901	3	89	109	0.816514	100	0.526627
9	2	33	68.5	1.63	25.7819	3	79	102	0.77451	87	0.484663
10	2	41	86.7	1.61	33.4478	4	92.4	113	0.817699	108	0.573913
3	2	44	93.6	1.65	34.3802	4	99	125	0.792	110	0.6
4	2	38	62.5	1.67	22.4103	2	77.5	96.8	0.80062	87.9	0.464072
5	2	36	76.9	1.67	27.5736	3	84	111.5	0.753363	92	0.502994
6	2	28	72.5	1.73	24.224	2	79	98	0.806122	83	0.456647
7	2	18	65.3	1.69	22.8633	2	72	99	0.727273	78	0.426036
8	2	40	69.6	1.5	30.9333	4	87.5	107.5	0.813953	91.5	0.583333
9	2	31	61.6	1.58	24.6755	2	72.2	98.4	0.73374	80	0.456962
10	2	32	57.7	1.6	22.5391	2	71.4	97.5	0.732308	79.5	0.44625
3	2	32	72.7	1.55	30.2601	4	86	110	0.781818	91	0.554839
4	2	59	54.6	1.45	25.9691	3	88	94	0.93617	88	0.606897
5	2	32	81.1	1.63	30.5243	4	87	112	0.776786	94	0.533742
6	2	27	67.2	1.68	23.8095	2	75	105.5	0.7109	78.5	0.446429
7	2	41	74.1	1.56	30.4487	4	87.5	105	0.833333	93	0.560897
8	2	20	60.9	1.52	26.3591	3	74	100	0.74	80	0.486842
9	2	28	90.2	1.65	33.1313	4	94	117	0.803419	109	0.569697
10	2	41	74.6	1.56	30.6542	4	91	102	0.892157	96	0.583333
3	2	31	57	1.71	19.4932	2	71.5	98.5	0.725888	68.5	0.418129
4	2	32	57.2	1.7	19.7924	2	65.5	99.5	0.658291	78	0.385294
5	2	46	85.6	1.66	31.064	4	99	100.3	0.987039	107.2	0.596386
6	2	30	55.6	1.63	20.9266	2	63.5	97	0.654639	75	0.389571
7	2	29	76.8	1.71	26.2645	3	80.7	107	0.754206	90	0.47193
8	2	30	51.5	1.51	22.5867	2	67	90	0.744444	72	0.443709
9	2	40	67.4	1.59	26.6603	3	77.5	108	0.717593	88	0.487421
10	2	50	59.5	1.6	23.2422	2	71.5	97	0.737113	84.5	0.446875
3	2	22	56	1.65	20.5693	2	69	96	0.71875	79	0.418182
4	2	26	72.1	1.65	26.483	3	76	109	0.697248	87	0.460606
5	2	27	61.7	1.65	22.663	2	73	102	0.715686	79	0.442424
6	2	40	80.5	1.55	33.5068	4	84.6	119	0.710924	100.4	0.545806
7	2	33	77.2	1.66	28.0157	3	86.5	108	0.800926	80	0.521084
8	2	56	73	1.52	31.5963	4	95	97.5	0.974359	100	0.625
9	2	36	67.8	1.61	26.1564	3	75	101	0.742574	80	0.465839
10	2	36	68.3	1.6	26.6797	3	77	101	0.762376	88	0.48125
3	2	40	69.8	1.7	24.1522	2	73.5	104	0.706731	82	0.432353
4	2	45	64.7	1.62	24.6533	2	73.5	99	0.742424	81	0.453704
5	2	53	56.2	1.53	24.0079	2	78	91.5	0.852459	87.5	0.509804
6	2	38	62.1	1.53	26.5283	3	82.5	104	0.793269	85.5	0.539216
7	2	43	68	1.68	24.093	2	82	104	0.788462	88	0.488095
8	2	51	57	1.55	23.7253	2	73	93	0.784946	77	0.470968
9	2	51	58.3	1.53	24.905	2	75.4	96	0.785417	85.6	0.49281
10	2	49	60	1.68	21.2585	2	75	96.5	0.777202		0.446429
3	2	38	57.2	1.56	23.5043	2	74	99	0.747475	82	0.474359
4	2	27	56	1.64	20.8209	2	65	87	0.747126	72	0.396341
5	2	19	83.1	1.72	28.0895	3	80	115	0.695652	96	0.465116
6	2	35	69.4	1.63	26.1207	3	78	107.5	0.725581	88.5	0.478528
7	2	31	90	1.59	35.5999	5	96.5	121.5	0.794239	85.5	0.606918
8	2	29	63.5	1.56	26.093	3	77	101	0.762376	80	0.49359
9	2	34	52	1.53	22.2137	2	67	92	0.728261	77	0.437908
10	2	28	47	1.52	20.3428	2	65.5	91	0.71978	68	0.430921
3	2	29	53.9	1.53	23.0253	2	67	96	0.697917	80	0.437908
4	2	33	61	1.61	23.533	2	72.5	103	0.703883	86	0.450311
5	2	31	58.2	1.6	22.7344	2	64	95	0.673684	71	0.4
6	2	20	66.8	1.65	24.5363	2	71	101	0.70297	81	0.430303
7	2	30	59.5	1.61	22.9544	2	71	93	0.763441	79	0.440994
8	2	37	70	1.72	23.6614	2	82	99.5	0.824121	88.5	0.476744
9	2	32	70.3	1.66	25.5117	3	71	105	0.67619	77	0.427711
10	2	35	53.15	1.57	21.5627	2	72	90	0.8	78	0.458599
3	2	37	60	1.6	23.4375	2	71.5	97.5	0.733333	71	0.446875
4	2	29	66.4	1.63	24.9915	2	77	103	0.747573	87	0.472393
5	2	52	66	1.52	28.5665	3	85	100	0.85	93	0.559211
6	2	45	61.8	1.58	24.7556	2	77	106	0.726415	89	0.487342
7	2	37	52.5	1.58	21.0303	2	66	93	0.709677	76	0.417722
8	2	42	70	1.62	26.6728	3	86	107	0.803738	96	0.530864
9	2	34	56.7	1.48	25.8857	3	72	96	0.75	74	0.486486
10	2	26	53.1	1.6	20.7422	2	66	98.5	0.670051	72	0.4125
3	2	30	57.7	1.65	21.1938	2	73	98	0.744898	86	0.442424
4	2	23	53.4	1.68	18.9201	2	66.5	96.5	0.689119	73	0.395833
5	2	22	53.5	1.68	18.9555	2	66	96	0.6875	75.2	0.392857
6	2	32	70	1.6	27.3437	3	80	112	0.714286	92	0.5
7	2	32	70.4	1.6	27.5	3	81	113.5	0.713656	90.2	0.50625
8	2	38	75.9	1.48	34.6512	4	88.5	117	0.75641	103	0.597973
9	2	27	65.9	1.6	25.7422	3	76.5	102	0.75	88.5	0.478125
10	2	20	56.6	1.6	22.1094	2	63	94	0.670213	73	0.39375
3	2	33	52.8	1.58	21.1505	2	71	95.5	0.743455	80	0.449367
4	2	25	58.3	1.62	22.2146	2	74	94.5	0.783069		0.45679
5	2	23	82.1	1.71	28.077	3	81.7	114.8	0.711672	87	0.477778
6	2	43	84.6	1.62	32.2359	4	95	118	0.805085	102	0.58642
7	2	29	56.7	1.63	21.3407	2	70	94.2	0.7431	78	0.429448
8	2	31	48.5	1.52	20.992	2	63.5	93	0.682796	73	0.417763
9	2	55	78.6	1.66	28.5237	3	94.5	110.5	0.855204	100	0.569277
10	2	59	76.7	1.56	31.5171	4	93.5	112.2	0.833333	99.7	0.599359
3	2	25	56.8	1.57	23.0435	2	65	93	0.698925	70	0.414013
4	2	49	66	1.59	26.1066	3	82	103	0.796117	89	0.515723
5	2	31	73.5	1.62	28.0064	3	86.5	105.5	0.819905	96	0.533951
6	2	38	57.1	1.64	21.2299	2	71	95	0.747368	81	0.432927
7	2	22	54.6	1.6	21.3281	2	70	92	0.76087		0.4375
8	2	34	82.9	1.73	27.6989	3	82.5	112.5	0.733333	93	0.476879
9	2	26	56.1	1.54	23.6549	2	73	95.5	0.764398	81.5	0.474026
10	2	39	88.5	1.6	34.5703	4	93	122	0.762295	104	0.58125
3	2	36	92.6	1.79	28.9005	3	110	105	1.04762	109	0.614525
4	2	30	68.5	1.7	23.7024	2	80	104.5	0.76555	83.5	0.470588
5	2	28	93	1.58	37.2536	5	94	122	0.770492	107	0.594937
6	2	38	63.5	1.52	27.4844	3	77	103	0.747573	78	0.506579
7	2	31	48	1.52	20.7756	2	73	89.5	0.815642	64	0.480263
8	2	20	52.6	1.62	20.0427	2	66	91	0.725275	69	0.407407
9	2	38	81.6	1.72	27.5825	3	84	112	0.75	97	0.488372
10	2	38	61.2	1.52	26.4889	3	77.5	101.5	0.763547	80	0.509868
3	2	37	68.9	1.6	26.9141	3	77	110	0.7	84	0.48125
4	2	26	65.7	1.75	21.4531	2	70	101	0.693069	81	0.4
5	2	20	59.3	1.58	23.7542	2	65	97	0.670103	77	0.411392
6	2	28	58.2	1.65	21.3774	2	74.5	99.5	0.748744	90	0.451515
7	2	35	55.3	1.54	23.3176	2	68	99	0.686869	78	0.441558
8	2	31	63.3	1.5	28.1333	3	82	98.5	0.832487	87	0.546667
9	2	32	57.5	1.57	23.3275	2	72	96.5	0.746114	81.5	0.458599
10	2	24	62	1.65	22.7732	2	75.5	101	0.747525	84	0.457576
3	2	33	61	1.57	24.7475	2	77.6	101	0.768317	82	0.494268
4	2	33	61.2	1.58	24.5153	2	77.5	100	0.775	82.3	0.490506
5	2	38	60.3	1.61	23.263	2	79	102	0.77451	89	0.490683
6	2	44	62.3	1.67	22.3386	2	72.6	98	0.740816	80	0.434731
7	2	43	82.9	1.75	27.0694	3	86	113.5	0.757709	93.5	0.491429
8	2	42	53.6	1.56	22.025	2	64.7	94.5	0.684656	74.7	0.414744
9	2	27	78	1.62	29.7211	3	91.5	106	0.863208	99	0.564815
10	2	36	81.5	1.69	28.5354	3	81	116	0.698276	95	0.47929
3	2	29	67.3	1.66	24.423	2	82	106	0.773585	72	0.493976
4	2	25	58.1	1.72	19.639	2	70	97	0.721649	80	0.406977
5	2	28	63.2	1.62	24.0817	2	72	100	0.72	77	0.444444
6	2	27	59.5	1.61	22.9544	2	68.5	95	0.721053	76	0.425466
7	2	30	54.1	1.58	21.6712	2	68	91	0.747253	70	0.43038
8	2	19	55.5	1.57	22.5161	2	64	96	0.666667	70	0.407643
9	2	35	83.4	1.8	25.7407	3	84.5	107	0.78972	92.5	0.469444
10	2	25	63.1	1.69	22.0931	2	69.5	101.5	0.684729	78	0.411243
3	2	29	59.7	1.59	23.6146	2	70	99.5	0.703518	76	0.440252
4	2	43	56.5	1.59	22.3488	2	70	96	0.729167	76	0.440252
5	2	32	65.3	1.64	24.2787	2	77.8	84	0.92619	90.5	0.47439
6	2	45	50.44	1.5	22.4178	2	67.5	92.5	0.72973	69	0.45
7	2	39	67.3	1.53	28.7496	3	81	106.5	0.760563	90.5	0.529412
8	2	40	66.5	1.57	26.9788	3	71	106	0.669811	91	0.452229
9	2	27	74	1.7	25.6055	3	77.5	111	0.698198	80.5	0.455882
10	2	40	58.3	1.54	24.5826	2	84	94	0.893617	93	0.545455
3	2	49	61.5	1.55	25.5983	3	79	98	0.806122	85	0.509677
4	2	49	67.6	1.59	26.7394	3	79	105	0.752381	85	0.496855
5	2	41	62.3	1.6	24.3359	2	74.7	98.2	0.760692	83.5	0.466875
6	2	45	50.2	1.6	19.6094	2	64.5	93.5	0.68984	74	0.403125
7	2	33	73.9	1.67	26.4979	3	80	103	0.776699	86	0.479042
8	2	39	69	1.61	26.6193	3	78.5	105.5	0.744076	79	0.487578
9	2	48	74.3	1.56	30.5309	4	83	86	0.965116	89	0.532051
10	2	43	71.7	1.67	25.7091	3	79	106.5	0.741784	89	0.473054
3	2	30	62.2	1.71	21.2715	2	67.8	96.2	0.704782	74.2	0.396491
4	2	24	64.6	1.62	24.6152	2	73.5	102	0.720588	81	0.453704
5	2	41	91.5	1.72	30.9289	4	104	108	0.962963	107	0.604651
6	2	21	75.6	1.67	27.1075	3	80	110	0.727273	94	0.479042
7	2	26	55.5	1.64	20.635	2	68	89	0.764045	71	0.414634
8	2	35	51	1.53	21.7865	2	65	96	0.677083	73	0.424837
9	2	25	55.5	1.53	23.7088	2	67	99	0.676768	72	0.437908
10	2	23	82.2	1.69	28.7805	3	82.5	109.5	0.753425	89	0.488166
3	2	37	53	1.65	19.4674	2	67	92.5	0.724324	79	0.406061
4	2	37	64	1.67	22.9481	2	74	101	0.732673	84	0.443114
5	2	54	58.3	1.56	23.9563	2	79	93	0.849462	82	0.50641
6	2	27	48.1	1.52	20.8189	2	68.5	87.5	0.782857	75.5	0.450658
7	2	27	61	1.61	23.533	2	74	102	0.72549	91	0.459627
8	2	27	60	1.6	23.4375	2	72	101	0.712871	78.5	0.45
9	2	34	50.5	1.57	20.4876	2	73	87.8	0.831435	84	0.464968
10	2	20	57.6	1.6	22.5	2	72.5	100.5	0.721393	84.6	0.453125
3	2	49	57.2	1.52	24.7576	2	75	94.5	0.793651	80	0.493421
4	2	37	60	1.53	25.6312	3	76	98	0.77551	84	0.496732
5	2	33	71.9	1.63	27.0616	3	86	108	0.796296	98	0.527607
6	2	41	59.7	1.6	23.3203	2	70	100	0.7	74	0.4375
7	2	30	56.5	1.61	21.797	2	71	94	0.755319	80	0.440994
8	2	32	80	1.71	27.3588	3	83.5	100	0.835	85.5	0.488304
9	2	27	58.8	1.69	20.5875	2	64	100	0.64	74	0.378698
10	2	34	85.3	1.63	32.1051	4	86.4	111	0.778378	94.5	0.530061
3	2	36	74.9	1.6	29.2578	3	80	112	0.714286	90	0.5
4	2	23	50.5	1.5	22.4444	2	67	93	0.72043	74	0.446667
5	2	29	55.5	1.57	22.5161	2	68	97	0.701031	76	0.433121
6	2	34	77.5	1.63	29.1693	3	88	112	0.785714	96	0.539877
1	2	25	88.8	1.74	29.3302	3	92.5	108	0.856481	101	0.531609
2	2	49	75	1.62	28.578	3	87	115	0.756522	96.5	0.537037
1	2	55	54.6	1.53	23.3244	2	74.4	98	0.759184	81	0.486275
2	2	56	56	1.53	23.9224	2	73.3	99	0.740404	83	0.479085
1	2	33	66.2	1.7	22.9066	2	78	101	0.772277	91	0.458824
2	2	32	67	1.63	25.2174	3	73	103	0.708738	84	0.447853
1	2	34	60	1.58	24.0346	2	73	98	0.744898	84	0.462025
2	2	34	69.4	1.66	25.1851	3	81	103	0.786408	89	0.487952
1	2	40	57.6	1.55	23.975	2	72.9	97	0.751546	76.5	0.470323
2	2	40	57.6	1.55	23.975	2	70	99	0.707071	79.8	0.451613
1	2	29	59.8	1.59	23.6541	2	72	101.5	0.70936	82.5	0.45283
2	2	26	65	1.64	24.1672	2	73	102	0.715686	84	0.445122
1	2	35	60.7	1.56	24.9425	2	75.6	99	0.763636	82.7	0.484615
2	2	28	70.3	1.7	24.3253	2	77.5	108	0.717593	85	0.455882
1	2	23	58.7	1.62	22.367	2	69	97	0.71134	78.5	0.425926
2	2	20	58.3	1.56	23.9563	2	76.5	97	0.78866	85	0.490385
1	2	34	71	1.7	24.5675	2	79	105	0.752381	80	0.464706
2	2	42	75.3	1.66	27.3262	3	84	102	0.823529	96	0.506024
1	2	36	68	1.58	27.2392	3	78	108.5	0.718894	89	0.493671
2	2	35	48	1.64	17.8465	1	66	90.6	0.728477	75.5	0.402439
1	2	38	71	1.65	26.079	3	78	104.5	0.746411	86.5	0.472727
2	2	32	81	1.72	27.3797	3	87	109	0.798165	100	0.505814
1	2	31	56.5	1.64	21.0068	2	67	97	0.690722	76.3	0.408537
2	2	46	59.7	1.62	22.7481	2	77	90	0.855556	81	0.475309
1	2	43	84	1.52	36.3573	5	103	111	0.927928	106	0.677632
2	2	51	79.8	1.61	30.7858	4	90	114	0.789474	91.5	0.559006
1	2	34	70	1.63	26.3465	3	82	109	0.752294	84	0.503067
2	2	35	71.5	1.63	26.9111	3	79.3	108.1	0.73358	84.1	0.486503
1	2	30	58.2	1.55	24.2248	2	73	98	0.744898	85	0.470968
2	2	32	66.5	1.59	26.3043	3	75	105	0.714286	80.5	0.471698
1	2	39	71.5	1.57	29.0073	3	86	110.5	0.778281	90.5	0.547771
2	2	23	105.1	1.8	32.4383	4	97	118.5	0.818565	120	0.538889
1	2	52	63.1	1.58	25.2764	3	86.5	96	0.901042	92.5	0.547468
2	2	23	63.4	1.59	25.0781	2	75	97.5	0.769231		0.471698
1	2	31	50	1.59	19.7777	2	60	94	0.638298	67	0.377358
2	2	37	59.6	1.53	25.4603	3	80	101	0.792079	82	0.522876
1	2	56	65.5	1.63	24.6528	2	84	100	0.84	91	0.515337
2	2	27	72.9	1.64	27.1044	3	77	100	0.77	89	0.469512
1	2	32	65.2	1.76	21.0486	2	75	93	0.806452	79.5	0.426136
2	2	25	49.9	1.61	19.2508	2	65	89	0.730337	68	0.403727
1	2	34	69.2	1.57	28.0742	3	86.5	106	0.816038		0.550955
2	2	42	59.4	1.66	21.5561	2	69.4	98.5	0.704569	79	0.418072
2	2	31	97.7	1.72	33.0246	4	93	119	0.781513	109	0.540698
1	2	30	110.1	1.71	37.6526	5	99	131	0.755725	119.4	0.578947
1	2	33	60	1.6	23.4375	2	71	99.5	0.713568	75	0.44375
2	2	35	62.5	1.67	22.4103	2	74.5	102.5	0.726829	77	0.446108
1	2	27	58	1.66	21.048	2	69	95	0.726316	79	0.415663
2	2	26	73.4	1.6	28.6719	3	76.4	110.5	0.691403	87	0.4775
1	2	31	61.1	1.72	20.6531	2	69.5	97.2	0.715021	77.4	0.40407
2	2	22	77.5	1.66	28.1245	3	90.5	106	0.853774	98	0.545181
1	2	28	61.8	1.55	25.7232	3	70	99	0.707071	79	0.451613
2	2	24	57	1.63	21.4536	2	74	94	0.787234	84	0.453988
1	2	28	63.6	1.65	23.3609	2	72	99.5	0.723618	81	0.436364
2	2	33	60.8	1.61	23.4559	2	79	101	0.782178	82.5	0.490683
1	2	41	66.5	1.64	24.7249	2	74.5	106.5	0.699531	84	0.454268
2	2	40	87	1.62	33.1504	4	99	115	0.86087	106	0.611111
1	2	39	59.4	1.56	24.4083	2	73.5	99.5	0.738693	80	0.471154
2	2	33	73.8	1.66	26.7818	3	86	109	0.788991	98	0.518072
1	2	31	71.5	1.63	26.9111	3	75	108	0.694444	90.5	0.460123
2	2	18	56	1.55	23.3091	2	67.5	94.5	0.714286	76	0.435484
1	2	41	87.5	1.61	33.7564	4	96.5	113	0.853982	110.5	0.599379
2	2	42	87.3	1.61	33.6793	4	94	113	0.831858	110	0.583851
1	2	33	58.8	1.59	23.2586	2	70.5	94.5	0.746032	76	0.443396
2	2	31	60	1.6	23.4375	2	75	99	0.757576	82	0.46875
1	2	33	67	1.64	24.9108	2	79	99	0.79798	88	0.481707
2	2	33	67.5	1.64	25.0967	3	80.3	90.7	0.885336	83	0.489634
1	2	43	81.4	1.61	31.4031	4	87	112	0.776786	94.5	0.540373
2	2	33	60.7	1.6	23.7109	2	69	97	0.71134	72	0.43125
1	2	39	70.6	1.52	30.5575	4	81.5	104.5	0.779904	90	0.536184
2	2	35	64.2	1.58	25.717	3	72	104	0.692308	83	0.455696
1	2	26	57.4	1.54	24.2031	2	68	97	0.701031	76	0.441558
2	2	52	63.2	1.58	25.3165	3	81.3	101	0.80495	85.4	0.514557
1	2	30	74.8	1.57	30.3461	4	85	110	0.772727	94	0.541401
2	2	28	56.6	1.59	22.3884	2	69.5	101.3	0.686081	78.8	0.437107
1	2	36	60.5	1.57	24.5446	2	81	98	0.826531	84	0.515924
2	2	27	65.7	1.54	27.7028	3	81	103	0.786408	91	0.525974
1	2	30	56.8	1.54	23.9501	2	70.5	95	0.742105	74	0.457792
2	2	25	69.1	1.67	24.7768	2	75	105	0.714286	84	0.449102
1	2	44	69.1	1.71	23.6312	2	75	103	0.728155	84	0.438596
2	2	44	69.1	1.71	23.6312	2	75	103	0.728155	84	0.438596
1	2	33	65.3	1.59	25.8297	3	84	96	0.875	87	0.528302
2	2	28	65.3	1.66	23.6972	2	72.9	102.2	0.713307	87	0.439157
1	2	29	55	1.59	21.7555	2	65	96	0.677083	73	0.408805
2	2	32	62.5	1.62	23.815	2	76	99	0.767677	91	0.469136
2	2	29	54.4	1.6	21.25	2	68	95.7	0.710554	75.4	0.425
1	2	30	55.3	1.6	21.6016	2	66	98.5	0.670051	72	0.4125
1	2	32	59.8	1.505	26.4015	3	77	95	0.810526	82	0.511628
2	2	23	75.2	1.62	28.6542	3	90	111.5	0.807175	76.5	0.555556
1	2	43	68.7	1.62	26.1774	3	87	106.5	0.816901	97	0.537037
2	2	51	58.8	1.53	25.1185	3	77.8	96.3	0.807892	87.5	0.508497
1	2	29	59.4	1.59	23.4959	2	68	98	0.693878	75	0.427673
2	2	46	67.7	1.62	25.7964	3	78	104	0.75	82	0.481481
1	2	43	79.3	1.68	28.0967	3	79	117.5	0.67234	89	0.470238
2	2	48	65	1.65	23.8751	2	78.5	101.5	0.773399	88.5	0.475758
1	2	39	56.4	1.65	20.7163	2	66	93.5	0.705882	71	0.4
2	2	44	74.3	1.66	26.9633	3	77	107	0.719626	86.6	0.463855
1	2	20	57.5	1.58	23.0332	2	70.5	95.8	0.735908	79.8	0.446203
2	2	38	50.3	1.6	19.6484	2	68	89.5	0.759777	74	0.425
1	2	23	67.8	1.65	24.9036	2	74	100	0.74	81	0.448485
2	2	31	65.3	1.61	25.1919	3	74	102.5	0.721951	86	0.459627
1	2	19	62	1.65	22.7732	2	69	98	0.704082	74	0.418182
2	2	27	66.9	1.56	27.4901	3	82.7	114	0.725439	90	0.530128

## Sheet: REGRESSION 80%
COD	CODE	SEXO (MASC = 1 / FEM = 2)	AGE	WEIGHT	HEIGHT	BMI	bmi rating UNDERWEIGHT = 1 / IDEAL WEIGHT = 2 / OVERWEIGHT = 3 / OBESITY I = 4 / OBESITY II = 5 / OBESITY III = 6	WAIST CIRCUMFERENCE	HIP CIRCUMFERENCE	WAIST TO HIP RATIO	ABDOMEN CIRCUMFERENCE	WAIST TO HEIGHT RATIO
3		2	43	72.2	1.69	25.2792	3	87	106	0.820755	95.5	0.514793
4		2	51	62.2	1.58	24.9159	2	76.5	103	0.742718	86.5	0.484177
5		2	41	60	1.65	22.0386	2	75	99	0.757576	72	0.454545
6		2	41	101.5	1.66	36.8341	5	117	110	1.06364	122	0.704819
7		2	21	54.3	1.59	21.4786	2	70	96	0.729167	76	0.440252
8		2	21	75.5	1.68	26.7503	3	78	110.2	0.707804	91.8	0.464286
9		2	34	54.4	1.68	19.2744	2	64	89	0.719101	69	0.380952
10		2	55	55.6	1.53	23.7515	2	74.5	98.5	0.756345	80.7	0.486928
3		2	41	59	1.5	26.2222	3	74	96	0.770833	75	0.493333
4		2	36	63.2	1.6	24.6875	2	76.7	100	0.767	80.6	0.479375
5		2	39	42.1	1.43	20.5878	2	68	85	0.8	73.5	0.475524
6		2	30	73.2	1.75	23.902	2	77	110	0.7	89	0.44
7		2	33	61.5	1.66	22.3182	2	69.5	101	0.688119	75.5	0.418675
8		2	28	62	1.6	24.2187	2	68	102	0.666667	76	0.425
9		2	32	91.8	1.6	35.8594	5	95	124.4	0.763666	103.3	0.59375
10		2	25	87	1.66	31.5721	4	89	115	0.773913	105	0.536145
3		2	20	57.5	1.53	24.5632	2	72	97	0.742268	76	0.470588
4		2	24	58.5	1.57	23.7332	2	67.5	98.5	0.685279	73.5	0.429936
5		2	25	61.6	1.57	24.9909	2	69	101	0.683168	72	0.43949
6		2	36	55	1.6	21.4844	2	67	94.8	0.706751	80.4	0.41875
7		2	34	66.7	1.69	23.3535	2	73	104.5	0.698565	84	0.431953
8		2	22	49.4	1.57	20.0414	2	62	94	0.659574	66.1	0.394904
9		2	22	49.7	1.57	20.1631	2	63.5	95.5	0.664921	69	0.404459
10		2	22	48.5	1.58	19.428	2	61.5	93.5	0.657754	65.5	0.389241
3		2	46	81.5	1.58	32.647	4	95	106.5	0.892019		0.601266
4		2	34	64.7	1.67	23.1991	2	71	97	0.731959	91	0.42515
5		2	46	69	1.64	25.6544	3	81	100	0.81	90	0.493902
6		2	38	60.8	1.61	23.4559	2	74	100	0.74	83	0.459627
7		2	39	60	1.55	24.974	2	71.6	98.1	0.729867	78.9	0.461935
8		2	39	60.7	1.55	25.2653	3	73.5	98.5	0.746193	79.5	0.474194
9		2	39	60	1.55	24.974	2	73.3	97.8	0.749489	80.4	0.472903
10		2	39	59.8	1.55	24.8907	2	72.7	96.5	0.753368	78.5	0.469032
3		2	40	57.5	1.55	23.9334	2	68.4	96	0.7125	75.4	0.44129
4		2	40	58.2	1.55	24.2248	2	70	95.5	0.732984	76.5	0.451613
5		2	34	70.9	1.63	26.6852	3	75.7	109	0.694495	85	0.464417
6		2	33	72.4	1.67	25.9601	3	80	101.5	0.788177	84	0.479042
7		2	24	64.2	1.64	23.8697	2	72.5	103	0.703883	84	0.442073
8		2	39	79	1.62	30.1021	4	88	110	0.8	101	0.54321
9		2	37	76.5	1.55	31.8418	4	86	108	0.796296	99	0.554839
10		2	42	58.7	1.66	21.3021	2	78.5	96.5	0.813472	84.5	0.472892
3		2	24	61.8	1.64	22.9774	2	71.8	100.5	0.714428	81.5	0.437805
4		2	31	47.7	1.51	20.9201	2	68.5	91.5	0.748634	81	0.453642
5		2	37	70	1.52	30.2978	4	86	105.5	0.815166	95	0.565789
6		2	36	57.7	1.58	23.1133	2	72.5	98.5	0.736041	85.5	0.458861
7		2	32	92.4	1.68	32.7381	4	98	117	0.837607	114	0.583333
8		2	28	65.5	1.67	23.486	2	73	102	0.715686	80	0.437126
9		2	29	60.5	1.49	27.251	3	74	102.5	0.721951	84	0.496644
10		2	33	66.5	1.68	23.5615	2	77	103.5	0.743961	86.5	0.458333
3		2	35	78.4	1.82	23.6686	2	81	106	0.764151	93	0.445055
4		2	30	76	1.61	29.3199	3	86	115	0.747826	102	0.534161
5		2	29	62.3	1.64	23.1633	2	72	101	0.712871	82	0.439024
6		2	33	50	1.55	20.8117	2	68	91.5	0.743169	73	0.43871
7		2	33	49.3	1.56	20.2581	2	69	91	0.758242	76	0.442308
8		2	38	65.8	1.73	21.9854	2	74	104.5	0.708134	86.5	0.427746
9		2	18	55.1	1.61	21.2569	2	69	100	0.69	81	0.428571
10		2	23	50.5	1.5	22.4444	2	65	94	0.691489	71	0.433333
3		2	20	44.5	1.53	19.0098	2	61	86	0.709302	66.5	0.398693
4		2	35	49.8	1.64	18.5158	2	69	92	0.75	79	0.420732
5		2	28	59.5	1.62	22.6718	2	72	98	0.734694	79	0.444444
6		2	27	69	1.63	25.9701	3	71	107	0.663551	77	0.435583
7		2	28	69.2	1.69	24.2288	2	73.5	105	0.7	88	0.434911
8		2	28	50.6	1.56	20.7922	2	68	95	0.715789	78	0.435897
9		2	33	60.8	1.73	20.3147	2	73	98	0.744898	86	0.421965
10		2	31	50.5	1.56	20.7512	2	65	89.5	0.726257	68	0.416667
3		2	28	70.3	1.69	24.614	2	74.5	103.5	0.719807	85	0.440828
4		2	30	52.4	1.58	20.9902	2	70.5	96	0.734375	80.5	0.446203
5		2	28	60.7	1.54	25.5945	3	75.5	99.5	0.758794	79.5	0.49026
6		2	32	52.1	1.54	21.9683	2	75	94.3	0.795334	85	0.487013
7		2	31	60.1	1.56	24.6959	2	73	101	0.722772	93	0.467949
8		2	33	68.3	1.7	23.6332	2	78	102.5	0.760976	80	0.458824
9		2	30	62	1.67	22.231	2	69	95.5	0.722513	73	0.413174
10		2	28	68.7	1.58	27.5196	3	79.3	107.5	0.737674	82.5	0.501899
3		2	35	50.6	1.64	18.8132	2	70.5	92.5	0.762162	76.5	0.429878
4		2	34	65.3	1.54	27.5342	3	83.5	101	0.826733	89	0.542208
5		2	37	49	1.57	19.8791	2	66.5	89	0.747191	72	0.423567
6		2	28	68.5	1.69	23.9838	2	75	107	0.700935	84	0.443787
7		2	37	64.3	1.55	26.7638	3	78	102	0.764706	92	0.503226
8		2	25	57	1.65	20.9366	2	68.3	102	0.669608	75	0.413939
9		2	28	77.8	1.66	28.2334	3	85	114	0.745614	95	0.512048
10		2	28	79.6	1.66	28.8866	3	87	112	0.776786	96	0.524096
3		2	34	59.3	1.65	21.7815	2	69	98	0.704082	74	0.418182
4		2	22	50.5	1.57	20.4876	2	63	95	0.663158	67.8	0.401274
5		2	36	66.5	1.71	22.742	2	73	98.5	0.741117	82	0.426901
6		2	29	52.2	1.64	19.4081	2	63	90.2	0.698448	71.9	0.384146
7		2	34	59.2	1.56	24.3261	2	77	105	0.733333	80	0.49359
8		2	30	55.2	1.64	20.5235	2	67.5	62	1.08871	78	0.411585
9		2	39	60.5	1.65	22.2222	2	71	97.5	0.728205	83	0.430303
10		2	32	81	1.72	27.3797	3	87	109	0.798165	100	0.505814
3		2	46	56	1.62	21.3382	2	75	88	0.852273	82	0.462963
4		2	58	59	1.61	22.7615	2	81	95	0.852632	82	0.503106
5		2	34	78.7	1.63	29.621	3	81	115	0.704348	96	0.496933
6		2	20	45.4	1.63	17.0876	1	65	88	0.738636	67	0.398773
7		2	30	48.9	1.58	19.5882	2	61	91.5	0.666667	70	0.386076
8		2	37	56.6	1.55	23.5588	2	75	99.5	0.753769	86	0.483871
9		2	36	55.8	1.55	23.2258	2	74.5	97.5	0.764103	84.5	0.480645
10		2	35	55.9	1.57	22.6784	2	68	93	0.731183	74	0.433121
3		2	48	57.3	1.55	23.8502	2	73.6	99.7	0.738215	82	0.474839
4		2	44	67.2	1.65	24.6832	2	90	101	0.891089	79	0.545455
5		2	29	58.5	1.6	22.8516	2	76	100	0.76	88	0.475
6		2	32	58	1.55	24.1415	2	68	100.5	0.676617	72.5	0.43871
7		2	34	72.8	1.65	26.7401	3	82	106.5	0.769953	93	0.49697
8		2	45	80.7	1.75	26.351	3	89	110.5	0.80543	100.4	0.508571
9		2	46	82.5	1.76	26.6335	3	103	114	0.903509	91	0.585227
10		2	33	79.4	1.64	29.5211	3	86.5	112	0.772321	91.5	0.527439
3		2	34	73.2	1.65	26.8871	3	84	107	0.785047	89	0.509091
4		2	30	57.1	1.56	23.4632	2	74	101	0.732673	82.5	0.474359
5		2	31	65.9	1.63	24.8033	2	76	102	0.745098	83	0.466258
6		2	28	55.3	1.62	21.0715	2	65	100	0.65	74	0.401235
7		2	30	59.3	1.69	20.7626	2	69	97.5	0.707692	88	0.408284
8		2	31	66.1	1.56	27.1614	3	75.8	105	0.721905	79	0.485897
9		2	26	61.2	1.58	24.5153	2	70.3	99	0.710101	76	0.444937
10		2	27	63.8	1.58	25.5568	3	73.5	100	0.735	78.5	0.46519
3		2	27	60.6	1.64	22.5312	2	66.5	97.3	0.683453	77	0.405488
4		2	27	66.6	1.64	24.762	2	73	107	0.682243	84	0.445122
5		2	31	71.7	1.66	26.0197	3	75	105	0.714286	83	0.451807
6		2	30	59.5	1.69	20.8326	2	67	98	0.683673	76	0.39645
7		2	22	76	1.5	33.7778	4	86	111	0.774775	91	0.573333
8		2	32	62.7	1.62	23.8912	2	75	99	0.757576	77	0.462963
9		2	36	71.6	1.64	26.6211	3	80	106	0.754717	84	0.487805
10		2	42	70.8	1.55	29.4693	3	86	106.5	0.807512	97	0.554839
3		2	32	59.1	1.56	24.285	2	74	98	0.755102		0.474359
4		2	34	65.7	1.63	24.7281	2	71.3	106	0.672642	78.5	0.437423
5		2	35	54.4	1.59	21.5181	2	68.5	95	0.721053	79	0.430818
6		2	43	65.5	1.63	24.6528	2	83	101	0.821782	92	0.509202
7		2	32	56.9	1.6	22.2266	2	70	96	0.729167	77	0.4375
8		2	52	57.2	1.63	21.5288	2	74	94	0.787234	80.5	0.453988
9		2	49	68.1	1.62	25.9488	3	80	109	0.733945	91	0.493827
10		2	54	70.5	1.68	24.9787	2	81	104	0.778846	92	0.482143
3		2	34	67.3	1.63	25.3303	3	77	105.5	0.729858	88	0.472393
4		2	39	52.2	1.68	18.4949	2	67.5	88.5	0.762712	69.5	0.401786
5		2	47	78.5	1.58	31.4453	4	99	104	0.951923	105	0.626582
6		2	34	67	1.62	25.5296	3	76	106	0.716981	83	0.469136
7		2	28	65.5	1.64	24.3531	2	80.5	102	0.789216	85	0.490854
8		2	57	53.1	1.53	22.6836	2	69	94	0.734043	76	0.45098
9		2	31	50	1.59	19.7777	2	60.3	94.3	0.639449	67.5	0.379245
10		2	32	50.7	1.59	20.0546	2	60.3	94.3	0.639449	67.5	0.379245
3		2	37	61.2	1.62	23.3196	2	75.5	97	0.778351	76.5	0.466049
4		2	24	59.5	1.61	22.9544	2	67	100	0.67	24.7	0.416149
5		2	24	59.3	1.61	22.8772	2	66.8	100.2	0.666667	78.3	0.414907
6		2	27	73.5	1.59	29.0732	3	77	115	0.669565	89	0.484277
7		2	37	50.4	1.6	19.6875	2	68	89	0.764045	75	0.425
8		2	25	60.2	1.62	22.9386	2	73.5	86.5	0.849711	99.5	0.453704
9		2	34	61	1.59	24.1288	2	71	102	0.696078	81	0.446541
10		2	36	87	1.55	36.2123	5	88	116	0.758621	95	0.567742
3		2	36	74	1.64	27.5134	3	92	109	0.844037	83.5	0.560976
4		2	41	71.9	1.6	28.0859	3	85.5	111.5	0.766816	94	0.534375
5		2	36	50	1.58	20.0288	2	69.5	88	0.789773	76	0.439873
6		2	36	78.6	1.81	23.9919	2	79	108	0.731481	91	0.436464
7		2	40	80.7	1.53	34.4739	4	84.5	118	0.716102	96	0.552288
8		2	28	66	1.7	22.8374	2	72	97	0.742268	77	0.423529
9		2	46	59.7	1.55	24.8491	2	78	100	0.78	84	0.503226
10		2	51	78.5	1.57	31.8471	4	96	107	0.897196	111	0.611465
3		2	37	59.7	1.61	23.0315	2	70	102	0.686275	78	0.434783
4		2	34	64.5	1.7	22.3183	2	81.5	100	0.815	89	0.479412
5		2	37	69	1.5	30.6667	4	84	104	0.807692	94	0.56
6		2	40	64.2	1.66	23.298	2	69	102	0.676471	75	0.415663
7		2	40	103.5	1.63	38.9552	5	123	134	0.91791	104	0.754601
8		2	35	58.8	1.59	23.2586	2	71.8	97	0.740206	78.3	0.451572
9		2	28	70.2	1.64	26.1005	3	76	107	0.71028	80	0.463415
10		2	22	56.4	1.56	23.1755	2	73	103	0.708738	82	0.467949
3		2	43	62.4	1.66	22.6448	2	73	100	0.73	87	0.439759
4		2	42	62.4	1.66	22.6448	2	71	102.5	0.692683	80.5	0.427711
5		2	37	85	1.75	27.7551	3	88	111	0.792793	90	0.502857
6		2	38	59.7	1.64	22.1966	2	73	99	0.737374	83	0.445122
7		2	27	66.9	1.73	22.3529	2	73.5	104	0.706731	93	0.424855
8		2	26	68.1	1.73	22.7539	2	87	102.5	0.84878	75	0.50289
9		2	45	64.7	1.62	24.6533	2	73.5	99	0.742424	81	0.453704
10		2	52	62	1.6	24.2187	2	76	100	0.76	84	0.475
3		2	34	72.2	1.64	26.8441	3	70.6	109	0.647706	79.5	0.430488
4		2	49	63.5	1.5	28.2222	3	84.5	98.2	0.860489	90	0.563333
5		2	32	54	1.64	20.0773	2	71	94	0.755319	69	0.432927
6		2	25	62	1.57	25.1532	3	77	104	0.740385	80	0.490446
7		2	41	50	1.56	20.5457	2	63.5	92.5	0.686486	71.5	0.407051
8		2	32	53.9	1.53	23.0253	2	67	92	0.728261	68.5	0.437908
9		2	21	69.6	1.77	22.2158	2	73	103	0.708738	87	0.412429
10		2	25	67.5	1.62	25.7202	3	76	105	0.72381	84	0.469136
3		2	32	81.1	1.69	28.3954	3	83.5	115	0.726087	96	0.494083
4		2	33	71.2	1.66	25.8383	3	77	113	0.681416	94	0.463855
5		2	35	82.2	1.6	32.1094	4	86.5	118.5	0.729958	87.3	0.540625
6		2	22	58.2	1.57	23.6115	2	70	93	0.752688	77	0.44586
7		2	41	81.9	1.62	31.2071	4	92	112	0.821429	98.5	0.567901
8		2	33	75	1.62	28.578	3	86	109	0.788991	90	0.530864
9		2	29	56.6	1.62	21.5668	2	70	96.5	0.725389	80	0.432099
10		2	31	64.6	1.56	26.545	3	79	100	0.79	89	0.50641
3		2	28	65.9	1.6	25.7422	3	71	101	0.70297	75	0.44375
4		2	28	73.5	1.69	25.7344	3	74	112	0.660714	94	0.43787
5		2	25	60.5	1.7	20.9343	2	72	98	0.734694	79	0.423529
6		2	27	63.2	1.65	23.214	2	70.5	105	0.671429	81	0.427273
7		2	24	76	1.74	25.1024	3	78	105	0.742857	82	0.448276
8		2	24	66.5	1.62	25.3391	3	77	101.5	0.758621	87	0.475309
9		2	20	47.8	1.52	20.6891	2	67	87	0.770115	71	0.440789
10		2	46	64.3	1.65	23.618	2	77	102	0.754902	83	0.466667
3		2	32	75	1.56	30.8185	4	72	112	0.642857	89	0.461538
4		2	35	61.2	1.7	21.1765	2	71	103	0.68932	80	0.417647
5		2	36	58.3	1.68	20.6562	2	72	96	0.75	77	0.428571
6		2	35	56	1.67	20.0796	2	70.5	93.7	0.752401	74	0.422156
7		2	31	48	1.52	20.7756	2	73	89.5	0.815642	64	0.480263
8		2	46	126.8	1.89	35.4973	5	120.5	123	0.979675	128.5	0.637566
9		2	22	50	1.625	18.9349	2	66	90.5	0.729282	78.5	0.406154
10		2	31	59	1.56	24.2439	2	78			83.5	0.5
3		2	36	53.5	1.6	20.8984	2	70.5	88.5	0.79661	72.5	0.440625
4		2	24	57	1.69	19.9573	2	65.5	94.5	0.693122	75.5	0.387574
5		2	25	57.3	1.66	20.794	2	66	95	0.694737	74	0.39759
6		2	26	69.1	1.64	25.6916	3	73.5	109.5	0.671233	84	0.448171
7		2	42	65.8	1.52	28.4799	3	83	102	0.813725	88	0.546053
8		2	30	65	1.61	25.0762	3	73	106	0.688679	78	0.453416
9		2	32	69.9	1.56	28.7229	3	84	108.5	0.774194	90.5	0.538462
10		2	33	57.1	1.62	21.7574	2	69.5	93	0.747312	80.5	0.429012
3		2	20	66.5	1.56	27.3258	3	79	104	0.759615	82.6	0.50641
4		2	43	63.2	1.68	22.3923	2	80	99	0.808081	88.5	0.47619
5		2	31	99	1.63	37.2615	5	97	122	0.795082	1.1	0.595092
6		2	37	68.9	1.59	27.2537	3	75.3	114.8	0.655923	87.7	0.473585
7		2	37	69	1.59	27.2932	3	75.5	117.4	0.643101	88.5	0.474843
8		2	30	71	1.75	23.1837	2	73.3	103.5	0.708213	80	0.418857
9		2	29	72.3	1.75	23.6082	2	75	104	0.721154	80	0.428571
10		2	28	70	1.75	22.8571	2	73	103	0.708738	83.6	0.417143
3		2	29	56.4	1.59	22.3092	2	70.2	96.8	0.725207	82.4	0.441509
4		2	33	54.8	1.68	19.4161	2	65	91	0.714286	70.5	0.386905
5		2	34	58.8	1.56	24.1617	2	74.5	100.5	0.741294	79.5	0.477564
6		2	29	67.9	1.56	27.9011	3	76	105	0.72381	83	0.487179
7		2	29	47.6	1.56	19.5595	2	62	96	0.645833	72	0.397436
8		2	30	54.4	1.56	22.3537	2	64	101	0.633663	74	0.410256
9		2	33	74.2	1.67	26.6055	3	87	109	0.798165	92.5	0.520958
10		2	23	60.5	1.62	23.0529	2	71	102	0.696078	77	0.438272
3		2	34	60.5	1.6	23.6328	2	72	100	0.72	83	0.45
4		2	34	61.1	1.59	24.1683	2	71	99.5	0.713568	80.3	0.446541
5		2	26	50	1.6	19.5312	2	62.4	93.5	0.66738	72	0.39
6		2	30	51.1	1.55	21.2695	2	69	73	0.945205	76	0.445161
7		2	37	67.8	1.69	23.7387	2	75.5	102.5	0.736585	77.5	0.446746
8		2	35	78.7	1.57	31.9283	4	88	111	0.792793	104.5	0.56051
9		2	20	56.4	1.62	21.4906	2	68.5	93.5	0.73262	76	0.42284
10		2	20	54.5	1.62	20.7667	2	66	92	0.717391	68	0.407407
3		2	55	66.3	1.53	28.3224	3	88.7	102	0.869608	97.8	0.579739
4		2	57	62.6	1.53	26.7419	3	80	99	0.808081	93	0.522876
5		2	55	64.9	1.54	27.3655	3	84.5	101.5	0.832512	95	0.548701
6		2	28	55.3	1.61	21.3341	2	61	100	0.61	65	0.378882
7		2	32	68.2	1.65	25.0505	3	77	101	0.762376	89	0.466667
8		2	36	78.8	1.69	27.5901	3	89	109	0.816514	100	0.526627
9		2	33	68.5	1.63	25.7819	3	79	102	0.77451	87	0.484663
10		2	41	86.7	1.61	33.4478	4	92.4	113	0.817699	108	0.573913
3		2	44	93.6	1.65	34.3802	4	99	125	0.792	110	0.6
4		2	38	62.5	1.67	22.4103	2	77.5	96.8	0.80062	87.9	0.464072
5		2	36	76.9	1.67	27.5736	3	84	111.5	0.753363	92	0.502994
6		2	28	72.5	1.73	24.224	2	79	98	0.806122	83	0.456647
7		2	18	65.3	1.69	22.8633	2	72	99	0.727273	78	0.426036
8		2	40	69.6	1.5	30.9333	4	87.5	107.5	0.813953	91.5	0.583333
9		2	31	61.6	1.58	24.6755	2	72.2	98.4	0.73374	80	0.456962
10		2	32	57.7	1.6	22.5391	2	71.4	97.5	0.732308	79.5	0.44625
3		2	32	72.7	1.55	30.2601	4	86	110	0.781818	91	0.554839
4		2	59	54.6	1.45	25.9691	3	88	94	0.93617	88	0.606897
5		2	32	81.1	1.63	30.5243	4	87	112	0.776786	94	0.533742
6		2	27	67.2	1.68	23.8095	2	75	105.5	0.7109	78.5	0.446429
7		2	41	74.1	1.56	30.4487	4	87.5	105	0.833333	93	0.560897
8		2	20	60.9	1.52	26.3591	3	74	100	0.74	80	0.486842
9		2	28	90.2	1.65	33.1313	4	94	117	0.803419	109	0.569697
10		2	41	74.6	1.56	30.6542	4	91	102	0.892157	96	0.583333
3		2	31	57	1.71	19.4932	2	71.5	98.5	0.725888	68.5	0.418129
4		2	32	57.2	1.7	19.7924	2	65.5	99.5	0.658291	78	0.385294
5		2	46	85.6	1.66	31.064	4	99	100.3	0.987039	107.2	0.596386
6		2	30	55.6	1.63	20.9266	2	63.5	97	0.654639	75	0.389571
7		2	29	76.8	1.71	26.2645	3	80.7	107	0.754206	90	0.47193
8		2	30	51.5	1.51	22.5867	2	67	90	0.744444	72	0.443709
9		2	40	67.4	1.59	26.6603	3	77.5	108	0.717593	88	0.487421
10		2	50	59.5	1.6	23.2422	2	71.5	97	0.737113	84.5	0.446875
3		2	22	56	1.65	20.5693	2	69	96	0.71875	79	0.418182
4		2	26	72.1	1.65	26.483	3	76	109	0.697248	87	0.460606
5		2	27	61.7	1.65	22.663	2	73	102	0.715686	79	0.442424
6		2	40	80.5	1.55	33.5068	4	84.6	119	0.710924	100.4	0.545806
7		2	33	77.2	1.66	28.0157	3	86.5	108	0.800926	80	0.521084
8		2	56	73	1.52	31.5963	4	95	97.5	0.974359	100	0.625
9		2	36	67.8	1.61	26.1564	3	75	101	0.742574	80	0.465839
10		2	36	68.3	1.6	26.6797	3	77	101	0.762376	88	0.48125
3		2	40	69.8	1.7	24.1522	2	73.5	104	0.706731	82	0.432353
4		2	45	64.7	1.62	24.6533	2	73.5	99	0.742424	81	0.453704
5		2	53	56.2	1.53	24.0079	2	78	91.5	0.852459	87.5	0.509804
6		2	38	62.1	1.53	26.5283	3	82.5	104	0.793269	85.5	0.539216
7		2	43	68	1.68	24.093	2	82	104	0.788462	88	0.488095
8		2	51	57	1.55	23.7253	2	73	93	0.784946	77	0.470968
9		2	51	58.3	1.53	24.905	2	75.4	96	0.785417	85.6	0.49281
10		2	49	60	1.68	21.2585	2	75	96.5	0.777202		0.446429
3		2	38	57.2	1.56	23.5043	2	74	99	0.747475	82	0.474359
4		2	27	56	1.64	20.8209	2	65	87	0.747126	72	0.396341
5		2	19	83.1	1.72	28.0895	3	80	115	0.695652	96	0.465116
6		2	35	69.4	1.63	26.1207	3	78	107.5	0.725581	88.5	0.478528
7		2	31	90	1.59	35.5999	5	96.5	121.5	0.794239	85.5	0.606918
8		2	29	63.5	1.56	26.093	3	77	101	0.762376	80	0.49359
9		2	34	52	1.53	22.2137	2	67	92	0.728261	77	0.437908
10		2	28	47	1.52	20.3428	2	65.5	91	0.71978	68	0.430921
3		2	29	53.9	1.53	23.0253	2	67	96	0.697917	80	0.437908
4		2	33	61	1.61	23.533	2	72.5	103	0.703883	86	0.450311
5		2	31	58.2	1.6	22.7344	2	64	95	0.673684	71	0.4
6		2	20	66.8	1.65	24.5363	2	71	101	0.70297	81	0.430303
7		2	30	59.5	1.61	22.9544	2	71	93	0.763441	79	0.440994
8		2	37	70	1.72	23.6614	2	82	99.5	0.824121	88.5	0.476744
9		2	32	70.3	1.66	25.5117	3	71	105	0.67619	77	0.427711
10		2	35	53.15	1.57	21.5627	2	72	90	0.8	78	0.458599
3		2	37	60	1.6	23.4375	2	71.5	97.5	0.733333	71	0.446875
4		2	29	66.4	1.63	24.9915	2	77	103	0.747573	87	0.472393
5		2	52	66	1.52	28.5665	3	85	100	0.85	93	0.559211
6		2	45	61.8	1.58	24.7556	2	77	106	0.726415	89	0.487342
7		2	37	52.5	1.58	21.0303	2	66	93	0.709677	76	0.417722
8		2	42	70	1.62	26.6728	3	86	107	0.803738	96	0.530864
9		2	34	56.7	1.48	25.8857	3	72	96	0.75	74	0.486486
10		2	26	53.1	1.6	20.7422	2	66	98.5	0.670051	72	0.4125
3		2	30	57.7	1.65	21.1938	2	73	98	0.744898	86	0.442424
4		2	23	53.4	1.68	18.9201	2	66.5	96.5	0.689119	73	0.395833
5		2	22	53.5	1.68	18.9555	2	66	96	0.6875	75.2	0.392857
6		2	32	70	1.6	27.3437	3	80	112	0.714286	92	0.5
7		2	32	70.4	1.6	27.5	3	81	113.5	0.713656	90.2	0.50625
8		2	38	75.9	1.48	34.6512	4	88.5	117	0.75641	103	0.597973
9		2	27	65.9	1.6	25.7422	3	76.5	102	0.75	88.5	0.478125
10		2	20	56.6	1.6	22.1094	2	63	94	0.670213	73	0.39375
3		2	33	52.8	1.58	21.1505	2	71	95.5	0.743455	80	0.449367
4		2	25	58.3	1.62	22.2146	2	74	94.5	0.783069		0.45679
5		2	23	82.1	1.71	28.077	3	81.7	114.8	0.711672	87	0.477778
6		2	43	84.6	1.62	32.2359	4	95	118	0.805085	102	0.58642
7		2	29	56.7	1.63	21.3407	2	70	94.2	0.7431	78	0.429448
8		2	31	48.5	1.52	20.992	2	63.5	93	0.682796	73	0.417763
9		2	55	78.6	1.66	28.5237	3	94.5	110.5	0.855204	100	0.569277
10		2	59	76.7	1.56	31.5171	4	93.5	112.2	0.833333	99.7	0.599359
3		2	25	56.8	1.57	23.0435	2	65	93	0.698925	70	0.414013
4		2	49	66	1.59	26.1066	3	82	103	0.796117	89	0.515723
5		2	31	73.5	1.62	28.0064	3	86.5	105.5	0.819905	96	0.533951
6		2	38	57.1	1.64	21.2299	2	71	95	0.747368	81	0.432927
7		2	22	54.6	1.6	21.3281	2	70	92	0.76087		0.4375
8		2	34	82.9	1.73	27.6989	3	82.5	112.5	0.733333	93	0.476879
9		2	26	56.1	1.54	23.6549	2	73	95.5	0.764398	81.5	0.474026
10		2	39	88.5	1.6	34.5703	4	93	122	0.762295	104	0.58125
3		2	36	92.6	1.79	28.9005	3	110	105	1.04762	109	0.614525
4		2	30	68.5	1.7	23.7024	2	80	104.5	0.76555	83.5	0.470588
5		2	28	93	1.58	37.2536	5	94	122	0.770492	107	0.594937
6		2	38	63.5	1.52	27.4844	3	77	103	0.747573	78	0.506579
7		2	31	48	1.52	20.7756	2	73	89.5	0.815642	64	0.480263
8		2	20	52.6	1.62	20.0427	2	66	91	0.725275	69	0.407407
9		2	38	81.6	1.72	27.5825	3	84	112	0.75	97	0.488372
10		2	38	61.2	1.52	26.4889	3	77.5	101.5	0.763547	80	0.509868
3		2	37	68.9	1.6	26.9141	3	77	110	0.7	84	0.48125
4		2	26	65.7	1.75	21.4531	2	70	101	0.693069	81	0.4
5		2	20	59.3	1.58	23.7542	2	65	97	0.670103	77	0.411392
6		2	28	58.2	1.65	21.3774	2	74.5	99.5	0.748744	90	0.451515
7		2	35	55.3	1.54	23.3176	2	68	99	0.686869	78	0.441558
8		2	31	63.3	1.5	28.1333	3	82	98.5	0.832487	87	0.546667
9		2	32	57.5	1.57	23.3275	2	72	96.5	0.746114	81.5	0.458599
10		2	24	62	1.65	22.7732	2	75.5	101	0.747525	84	0.457576
3		2	33	61	1.57	24.7475	2	77.6	101	0.768317	82	0.494268
4		2	33	61.2	1.58	24.5153	2	77.5	100	0.775	82.3	0.490506
5		2	38	60.3	1.61	23.263	2	79	102	0.77451	89	0.490683
6		2	44	62.3	1.67	22.3386	2	72.6	98	0.740816	80	0.434731
7		2	43	82.9	1.75	27.0694	3	86	113.5	0.757709	93.5	0.491429
8		2	42	53.6	1.56	22.025	2	64.7	94.5	0.684656	74.7	0.414744
9		2	27	78	1.62	29.7211	3	91.5	106	0.863208	99	0.564815
10		2	36	81.5	1.69	28.5354	3	81	116	0.698276	95	0.47929
3		2	29	67.3	1.66	24.423	2	82	106	0.773585	72	0.493976
4		2	25	58.1	1.72	19.639	2	70	97	0.721649	80	0.406977
5		2	28	63.2	1.62	24.0817	2	72	100	0.72	77	0.444444
6		2	27	59.5	1.61	22.9544	2	68.5	95	0.721053	76	0.425466
7		2	30	54.1	1.58	21.6712	2	68	91	0.747253	70	0.43038
8		2	19	55.5	1.57	22.5161	2	64	96	0.666667	70	0.407643
9		2	35	83.4	1.8	25.7407	3	84.5	107	0.78972	92.5	0.469444
10		2	25	63.1	1.69	22.0931	2	69.5	101.5	0.684729	78	0.411243
3		2	29	59.7	1.59	23.6146	2	70	99.5	0.703518	76	0.440252
4		2	43	56.5	1.59	22.3488	2	70	96	0.729167	76	0.440252
5		2	32	65.3	1.64	24.2787	2	77.8	84	0.92619	90.5	0.47439
6		2	45	50.44	1.5	22.4178	2	67.5	92.5	0.72973	69	0.45
7		2	39	67.3	1.53	28.7496	3	81	106.5	0.760563	90.5	0.529412
8		2	40	66.5	1.57	26.9788	3	71	106	0.669811	91	0.452229
9		2	27	74	1.7	25.6055	3	77.5	111	0.698198	80.5	0.455882
10		2	40	58.3	1.54	24.5826	2	84	94	0.893617	93	0.545455
3		2	49	61.5	1.55	25.5983	3	79	98	0.806122	85	0.509677
4		2	49	67.6	1.59	26.7394	3	79	105	0.752381	85	0.496855
5		2	41	62.3	1.6	24.3359	2	74.7	98.2	0.760692	83.5	0.466875
6		2	45	50.2	1.6	19.6094	2	64.5	93.5	0.68984	74	0.403125
7		2	33	73.9	1.67	26.4979	3	80	103	0.776699	86	0.479042
8		2	39	69	1.61	26.6193	3	78.5	105.5	0.744076	79	0.487578
9		2	48	74.3	1.56	30.5309	4	83	86	0.965116	89	0.532051
10		2	43	71.7	1.67	25.7091	3	79	106.5	0.741784	89	0.473054
3		2	30	62.2	1.71	21.2715	2	67.8	96.2	0.704782	74.2	0.396491
4		2	24	64.6	1.62	24.6152	2	73.5	102	0.720588	81	0.453704
5		2	41	91.5	1.72	30.9289	4	104	108	0.962963	107	0.604651
6		2	21	75.6	1.67	27.1075	3	80	110	0.727273	94	0.479042
7		2	26	55.5	1.64	20.635	2	68	89	0.764045	71	0.414634
8		2	35	51	1.53	21.7865	2	65	96	0.677083	73	0.424837
9		2	25	55.5	1.53	23.7088	2	67	99	0.676768	72	0.437908
10		2	23	82.2	1.69	28.7805	3	82.5	109.5	0.753425	89	0.488166
3		2	37	53	1.65	19.4674	2	67	92.5	0.724324	79	0.406061
4		2	37	64	1.67	22.9481	2	74	101	0.732673	84	0.443114
5		2	54	58.3	1.56	23.9563	2	79	93	0.849462	82	0.50641
6		2	27	48.1	1.52	20.8189	2	68.5	87.5	0.782857	75.5	0.450658
7		2	27	61	1.61	23.533	2	74	102	0.72549	91	0.459627
8		2	27	60	1.6	23.4375	2	72	101	0.712871	78.5	0.45
9		2	34	50.5	1.57	20.4876	2	73	87.8	0.831435	84	0.464968
10		2	20	57.6	1.6	22.5	2	72.5	100.5	0.721393	84.6	0.453125
3		2	49	57.2	1.52	24.7576	2	75	94.5	0.793651	80	0.493421
4		2	37	60	1.53	25.6312	3	76	98	0.77551	84	0.496732
5		2	33	71.9	1.63	27.0616	3	86	108	0.796296	98	0.527607
6		2	41	59.7	1.6	23.3203	2	70	100	0.7	74	0.4375
7		2	30	56.5	1.61	21.797	2	71	94	0.755319	80	0.440994
8		2	32	80	1.71	27.3588	3	83.5	100	0.835	85.5	0.488304
9		2	27	58.8	1.69	20.5875	2	64	100	0.64	74	0.378698
10		2	34	85.3	1.63	32.1051	4	86.4	111	0.778378	94.5	0.530061
3		2	36	74.9	1.6	29.2578	3	80	112	0.714286	90	0.5
4		2	23	50.5	1.5	22.4444	2	67	93	0.72043	74	0.446667
5		2	29	55.5	1.57	22.5161	2	68	97	0.701031	76	0.433121
6		2	34	77.5	1.63	29.1693	3	88	112	0.785714	96	0.539877

## Sheet: FEMALE VALIDATION 20%
COD	CODE	SEX - FEMALE	AGE	WEIGHT	HEIGHT	BMI	BMI - EF2	BMI - EF3	bmi rating UNDERWEIGHT = 1 / IDEAL WEIGHT = 2 / OVERWEIGHT = 3 / OBESITY I = 4 / OBESITY II = 5 / OBESITY III = 6	bmi rating EF2 UNDERWEIGHT = 1 / IDEAL WEIGHT = 2 / OVERWEIGHT = 3 / OBESITY I = 4 / OBESITY II = 5 / OBESITY III = 6	bmi rating EF3 UNDERWEIGHT = 1 / IDEAL WEIGHT = 2 / OVERWEIGHT = 3 / OBESITY I = 4 / OBESITY II = 5 / OBESITY III = 6	WAIST CIRCUMFERENCE	HIP CIRCUMFERENCE	WAIST TO HIP RATIO	ABDOMEN CIRCUMFERENCE	WAIST TO HEIGHT RATIO
1	1	2	25	88.8	1.74	29.3302	29.89	28.0759	3	3	3	92.5	108	0.856481	101	0.531609
2	2	2	49	75	1.62	28.578	29.905	30.4915	3	3	4	87	115	0.756522	96.5	0.537037
1	3	2	55	54.6	1.53	23.3244	23.7946	25.2777	2	2	3	74.4	98	0.759184	81	0.486275
2	4	2	56	56	1.53	23.9224	23.7232	25.2484	2	2	3	73.3	99	0.740404	83	0.479085
1	5	2	33	66.2	1.7	22.9066	25.195	23.8111	2	3	2	78	101	0.772277	91	0.458824
2	6	2	32	67	1.63	25.2174	24.397	24.3298	3	2	2	73	103	0.708738	84	0.447853
1	7	2	34	60	1.58	24.0346	23.467	24.0731	2	2	2	73	98	0.744898	84	0.462025
2	8	2	34	69.4	1.66	25.1851	26.269	25.6668	3	3	3	81	103	0.786408	89	0.487952
1	9	2	40	57.6	1.55	23.975	23.2576	24.3498	2	2	2	72.9	97	0.751546	76.5	0.470323
2	10	2	40	57.6	1.55	23.975	22.951	24.1281	2	2	2	70	99	0.707071	79.8	0.451613
1	11	2	29	59.8	1.59	23.6541	23.884	24.459	2	2	2	72	101.5	0.70936	82.5	0.45283
2	12	2	26	65	1.64	24.1672	24.211	23.9271	2	2	2	73	102	0.715686	84	0.445122
1	13	2	35	60.7	1.56	24.9425	24.2614	25.2573	2	2	3	75.6	99	0.763636	82.7	0.484615
2	14	2	28	70.3	1.7	24.3253	26.38	25.2836	2	3	3	77.5	108	0.717593	85	0.455882
1	15	2	23	58.7	1.62	22.367	22.345	22.2115	2	2	2	69	97	0.71134	78.5	0.425926
2	16	2	20	58.3	1.56	23.9563	24.1	25.013	2	2	3	76.5	97	0.78866	85	0.490385
1	17	2	34	71	1.7	24.5675	26.173	24.9521	2	3	2	79	105	0.752381	80	0.464706
2	18	2	42	75.3	1.66	27.3262	26.785	26.1388	3	3	3	84	102	0.823529	96	0.506024
1	19	2	36	68	1.58	27.2392	26.59	27.6216	3	3	3	78	108.5	0.718894	89	0.493671
2	20	2	35	48	1.64	17.8465	20.4526	19.7083	1	2	2	66	90.6	0.728477	75.5	0.402439
1	21	2	38	71	1.65	26.079	25.846	25.4839	3	3	3	78	104.5	0.746411	86.5	0.472727
2	22	2	32	81	1.72	27.3797	28.789	27.3728	3	3	3	87	109	0.798165	100	0.505814
1	23	2	31	56.5	1.64	21.0068	21.877	21.3941	2	2	2	67	97	0.690722	76.3	0.408537
2	24	2	46	59.7	1.62	22.7481	22.915	22.4865	2	2	2	77	90	0.855556	81	0.475309
1	25	2	43	84	1.52	36.3573	32.905	35.0682	5	4	5	103	111	0.927928	106	0.677632
2	26	2	51	79.8	1.61	30.7858	30.421	31.1391	4	4	4	90	114	0.789474	91.5	0.559006
1	27	2	34	70	1.63	26.3465	27.619	27.7888	3	3	3	82	109	0.752294	84	0.503067
2	28	2	35	71.5	1.63	26.9111	26.8198	26.9554	3	3	3	79.3	108.1	0.73358	84.1	0.486503
1	29	2	30	58.2	1.55	24.2248	23.467	24.6001	2	2	2	73	98	0.744898	85	0.470968
2	30	2	32	66.5	1.59	26.3043	25.237	25.9525	3	3	3	75	105	0.714286	80.5	0.471698
1	31	2	39	71.5	1.57	29.0073	28.834	30.1153	3	3	4	86	110.5	0.778281	90.5	0.547771
2	32	2	23	105.1	1.8	32.4383	32.896	30.4539	4	4	4	97	118.5	0.818565	120	0.538889
1	33	2	52	63.1	1.58	25.2764	26.254	26.7646	3	3	3	86.5	96	0.901042	92.5	0.547468
2	34	2	23	63.4	1.59	25.0781	23.842	24.25	2	2	2	75	97.5	0.769231		0.471698
1	35	2	31	50	1.59	19.7777	19.681	19.9605	2	2	2	60	94	0.638298	67	0.377358
2	36	2	37	59.6	1.53	25.4603	25.663	27.2635	3	3	3	80	101	0.792079	82	0.522876
1	37	2	56	65.5	1.63	24.6528	26.413	26.2118	2	3	3	84	100	0.84	91	0.515337
2	38	2	27	72.9	1.64	27.1044	24.775	24.4051	3	2	2	77	100	0.77	89	0.469512
1	39	2	32	65.2	1.76	21.0486	23.005	20.2421	2	2	2	75	93	0.806452	79.5	0.426136
2	40	2	25	49.9	1.61	19.2508	19.921	19.6391	2	2	2	65	89	0.730337	68	0.403727
1	41	2	34	69.2	1.57	28.0742	28.114	29.2103	3	3	3	86.5	106	0.816038		0.550955
2	42	2	42	59.4	1.66	21.5561	22.7176	21.9425	2	2	2	69.4	98.5	0.704569	79	0.418072
2	43	2	31	97.7	1.72	33.0246	32.053	31.0408	4	4	4	93	119	0.781513	109	0.540698
1	44	2	30	110.1	1.71	37.6526	35.689	35.3384	5	5	5	99	131	0.755725	119.4	0.578947
1	45	2	33	60	1.6	23.4375	23.278	23.5963	2	2	2	71	99.5	0.713568	75	0.44375
2	46	2	35	62.5	1.67	22.4103	24.655	23.8631	2	2	2	74.5	102.5	0.726829	77	0.446108
1	47	2	27	58	1.66	21.048	21.973	21.0548	2	2	2	69	95	0.726316	79	0.415663
2	48	2	26	73.4	1.6	28.6719	26.5876	27.3515	3	3	3	76.4	110.5	0.691403	87	0.4775
1	49	2	31	61.1	1.72	20.6531	22.4992	20.6167	2	2	2	69.5	97.2	0.715021	77.4	0.40407
2	50	2	22	77.5	1.66	28.1245	29.05	28.5613	3	3	3	90.5	106	0.853774	98	0.545181
1	51	2	28	61.8	1.55	25.7232	22.951	24.1281	3	2	2	70	99	0.707071	79	0.451613
2	52	2	24	57	1.63	21.4536	22.957	22.5198	2	2	2	74	94	0.787234	84	0.453988
1	53	2	28	63.6	1.65	23.3609	23.512	22.951	2	2	2	72	99.5	0.723618	81	0.436364
2	54	2	33	60.8	1.61	23.4559	25.429	25.6251	2	3	3	79	101	0.782178	82.5	0.490683
1	55	2	41	66.5	1.64	24.7249	25.399	25.2981	2	3	3	74.5	106.5	0.699531	84	0.454268
2	56	2	40	87	1.62	33.1504	32.713	33.2875	4	4	4	99	115	0.86087	106	0.611111
1	57	2	39	59.4	1.56	24.4083	23.863	24.8815	2	2	2	73.5	99.5	0.738693	80	0.471154
2	58	2	33	73.8	1.66	26.7818	28.555	28.1938	3	3	3	86	109	0.788991	98	0.518072
1	59	2	31	71.5	1.63	26.9111	25.795	25.9308	3	3	3	75	108	0.694444	90.5	0.460123
2	60	2	18	56	1.55	23.3091	21.529	22.5241	2	2	2	67.5	94.5	0.714286	76	0.435484
1	61	2	41	87.5	1.61	33.7564	31.756	32.4266	4	4	4	96.5	113	0.853982	110.5	0.599379
2	62	2	42	87.3	1.61	33.6793	31.171	31.8441	4	4	4	94	113	0.831858	110	0.583851
1	63	2	33	58.8	1.59	23.2586	22.231	22.5205	2	2	2	70.5	94.5	0.746032	76	0.443396
2	64	2	31	60	1.6	23.4375	24.121	24.4148	2	2	2	75	99	0.757576	82	0.46875
1	65	2	33	67	1.64	24.9108	25.057	24.6441	2	3	2	79	99	0.79798	88	0.481707
2	66	2	33	67.5	1.64	25.0967	23.8174	23.0629	3	2	2	80.3	90.7	0.885336	83	0.489634
1	67	2	43	81.4	1.61	31.4031	29.347	29.9861	4	3	3	87	112	0.776786	94.5	0.540373
2	68	2	33	60.7	1.6	23.7109	22.345	22.5628	2	2	2	69	97	0.71134	72	0.43125
1	69	2	39	70.6	1.52	30.5575	26.665	28.5832	4	3	3	81.5	104.5	0.779904	90	0.536184
2	70	2	35	64.2	1.58	25.717	24.349	25.2021	3	2	3	72	104	0.692308	83	0.455696
1	71	2	26	57.4	1.54	24.2031	22.111	23.3838	2	2	2	68	97	0.701031	76	0.441558
2	72	2	52	63.2	1.58	25.3165	25.9672	26.688	3	3	3	81.3	101	0.80495	85.4	0.514557
1	73	2	30	74.8	1.57	30.3461	28.507	29.7688	4	3	3	85	110	0.772727	94	0.541401
2	74	2	28	56.6	1.59	22.3884	23.2618	23.8311	2	2	2	69.5	101.3	0.686081	78.8	0.437107
1	75	2	36	60.5	1.57	24.5446	25.339	26.1128	2	3	3	81	98	0.826531	84	0.515924
2	76	2	27	65.7	1.54	27.7028	26.269	27.7748	3	3	3	81	103	0.786408	91	0.525974
1	77	2	30	56.8	1.54	23.9501	22.324	23.5123	2	2	2	70.5	95	0.742105	74	0.457792
2	78	2	25	69.1	1.67	24.7768	25.237	24.5471	2	3	2	75	105	0.714286	84	0.449102
1	79	2	44	69.1	1.71	23.6312	24.865	23.3904	2	2	2	75	103	0.728155	84	0.438596
2	80	2	44	69.1	1.71	23.6312	24.865	23.3904	2	2	2	75	103	0.728155	84	0.438596
1	81	2	33	65.3	1.59	25.8297	25.669	26.0065	3	3	3	84	96	0.875	87	0.528302
2	82	2	28	65.3	1.66	23.6972	24.2248	23.5979	2	2	2	72.9	102.2	0.713307	87	0.439157
1	83	2	29	55	1.59	21.7555	21.223	21.5795	2	2	2	65	96	0.677083	73	0.408805
2	84	2	32	62.5	1.62	23.815	24.355	24.2965	2	2	2	76	99	0.767677	91	0.469136
2	85	2	29	54.4	1.6	21.25	21.8692	22.0347	2	2	2	68	95.7	0.710554	75.4	0.425
1	86	2	30	55.3	1.6	21.6016	21.922	22.2043	2	2	2	66	98.5	0.670051	72	0.4125
1	87	2	32	59.8	1.505	26.4015	23.845	25.6417	3	2	3	77	95	0.810526	82	0.511628
2	88	2	23	75.2	1.62	28.6542	29.956	30.396	3	3	4	90	111.5	0.807175	76.5	0.555556
1	89	2	43	68.7	1.62	26.1774	28.324	28.562	3	3	3	87	106.5	0.816901	97	0.537037
2	90	2	51	58.8	1.53	25.1185	24.274	25.684	3	2	3	77.8	96.3	0.807892	87.5	0.508497
1	91	2	29	59.4	1.59	23.4959	22.297	22.7325	2	2	2	68	98	0.693878	75	0.427673
2	92	2	46	67.7	1.62	25.7964	25.753	25.8975	3	3	3	78	104	0.75	82	0.481481
1	93	2	43	79.3	1.68	28.0967	28.498	28.1409	3	3	3	79	117.5	0.67234	89	0.470238
2	94	2	48	65	1.65	23.8751	25.405	24.9195	2	3	2	78.5	101.5	0.773399	88.5	0.475758
1	95	2	39	56.4	1.65	20.7163	20.992	20.1909	2	2	2	66	93.5	0.705882	71	0.4
2	96	2	44	74.3	1.66	26.9633	26.077	25.6428	3	3	3	77	107	0.719626	86.6	0.463855
1	97	2	20	57.5	1.58	23.0332	22.4728	22.9912	2	2	2	70.5	95.8	0.735908	79.8	0.446203
2	98	2	38	50.3	1.6	19.6484	20.716	20.6273	2	2	2	68	89.5	0.759777	74	0.425
1	99	2	23	67.8	1.65	24.9036	24.073	23.5305	2	2	2	74	100	0.74	81	0.448485
2	100	2	31	65.3	1.61	25.1919	24.538	24.8006	3	2	2	74	102.5	0.721951	86	0.459627
1	101	2	19	62	1.65	22.7732	22.531	21.9115	2	2	2	69	98	0.704082	74	0.418182
2	102	2	27	66.9	1.56	27.4901	28.7128	30.3166	3	3	4	82.7	114	0.725439	90	0.530128
