# Supplementary material for: Cross-validation of prediction equations for estimating the body mass index in adults without the use of body weight
Source: PLoS One. 2025 Feb 21;20(2):e0316610. doi: 10.1371/journal.pone.0316610 (PMC11844915; doi:10.1371/journal.pone.0316610)
Supplement: S2 Text — (XLSX) [file pone.0316610.s002.xlsx]

## Sheet: MALE TOTAL
COD	SEX (MALE 1 / FEMALE 2)	AGE	WEIGHT	HEIGHT	BMI	bmi rating UNDERWEIGHT = 1 / IDEAL WEIGHT = 2 / OVERWEIGHT = 3 / OBESITY I = 4 / OBESITY II = 5 / OBESITY III = 6	WAIST CIRCUMFERENCE	HIP CIRCUMFERENCE	WAIST TO HIP RATIO	ABDOMEN CIRCUMFERENCE	WAIST TO HEIGHT RATIO
3	1	20	60.7	1.75	19.8204	2	72	90.5	0.79558	73	0.411429
4	1	20	63.5	1.75	20.7347	2	71.3	91	0.783516	72	0.407429
5	1	32	65.2	1.76	21.0486	2	75	93	0.806452	79.5	0.426136
6	1	31	63.2	1.72	21.3629	2	77	94.5	0.814815	83	0.447674
7	1	38	63.3	1.72	21.3967	2	77	91.5	0.84153	79.5	0.447674
8	1	19	67.3	1.77	21.4817	2	79.5	94	0.845745	80	0.449153
9	1	30	65	1.73	21.7181	2	77	92	0.836957	76	0.445087
10	1	37	58.5	1.64	21.7504	2	73.5	90	0.816667	78	0.448171
3	1	24	75.5	1.86	21.8233	2	76	92.5	0.821622	80	0.408602
4	1	25	63.5	1.69	22.2331	2	74	92	0.804348	75	0.43787
5	1	20	63.3	1.68	22.4277	2	74	88	0.840909	73	0.440476
6	1	27	81.3	1.89	22.7597	2	79	97	0.814433	85.5	0.417989
7	1	19	62.5	1.65	22.9568	2	73.5	88.5	0.830508	73.5	0.445455
8	1	20	66.9	1.7	23.1488	2	73			75	0.429412
9	1	21	74	1.78	23.3556	2	81	105	0.771429	89	0.455056
10	1	18	73.2	1.77	23.3649	2	75	97	0.773196	79	0.423729
3	1	30	65.5	1.67	23.486	2	74	93	0.795699	76.5	0.443114
4	1	29	76.1	1.8	23.4877	2	88	98	0.897959	93	0.488889
5	1	27	68.7	1.71	23.4944	2	80	92	0.869565	84	0.467836
6	1	32	71.4	1.74	23.583	2	80	93.5	0.855615	84	0.45977
7	1	18	79.5	1.83	23.7391	2	79	96	0.822917	83	0.431694
8	1	28	71.08	1.73	23.7495	2	84	97	0.865979	90	0.485549
9	1	27	70.3	1.72	23.7628	2	76	96	0.791667	78	0.44186
10	1	25	72	1.74	23.7812	2	80	91	0.879121	80	0.45977
3	1	22	71.2	1.73	23.7896	2	84.5	101	0.836634	92.5	0.488439
4	1	40	71.4	1.73	23.8565	2	81	97	0.835052	81.5	0.468208
5	1	42	70	1.71	23.939	2	77.5	90.6	0.855408	82.1	0.453216
6	1	30	74.2	1.76	23.954	2	82	97.7	0.839304	85.5	0.465909
7	1	23	69.3	1.7	23.9792	2	98	88	1.11364	94	0.576471
8	1	35	74.3	1.76	23.9863	2	83.5	103.5	0.806763	88	0.474432
9	1	28	71.8	1.73	23.9901	2	84	97	0.865979	90	0.485549
10	1	29	69.6	1.7	24.083	2	83	99.5	0.834171	86.5	0.488235
3	1	26	65	1.64	24.1672	2	76	92	0.826087	80	0.463415
4	1	34	74.1	1.75	24.1959	2	80	100	0.8	86	0.457143
5	1	34	70.1	1.7	24.2561	2	80	93	0.860215	84	0.470588
6	1	32	65.7	1.64	24.4274	2	82.5	94.5	0.873016	87.5	0.503049
7	1	32	65.8	1.64	24.4646	2	83.5	94.4	0.884534	87.5	0.509146
8	1	52	75.8	1.76	24.4706	2	90.5	98	0.923469	91.5	0.514205
9	1	25	72.5	1.72	24.5065	2	80	93	0.860215	85	0.465116
10	1	30	79.55	1.8	24.5525	2	80	95	0.842105	81	0.444444
3	1	27	82.3	1.83	24.5752	2	83	107	0.775701	96	0.453552
4	1	37	77	1.77	24.5779	2	92	103	0.893204	101	0.519774
5	1	30	77.1	1.77	24.6098	2	80	98	0.816327	81	0.451977
6	1	35	70	1.68	24.8016	2	78.5	97	0.809278	85	0.467262
7	1	36	74.4	1.73	24.8588	2	80.2	97.5	0.822564	83	0.463584
8	1	30	79.7	1.79	24.8744	2	82.5	94.5	0.873016	85	0.460894
9	1	28	69.4	1.67	24.8844	2	80	96	0.833333	83.5	0.479042
10	1	48	72.8	1.71	24.8965	2	90.5	96	0.942708	93	0.52924
3	1	34	79.8	1.79	24.9056	2	86.5	97	0.891753	89.7	0.48324
4	1	32	67	1.64	24.9108	2	84.8	93.5	0.906952	88.4	0.517073
5	1	50	65.5	1.62	24.9581	2	84	82.5	1.01818	95.5	0.518519
6	1	54	76.5	1.75	24.9796	2	87	103	0.84466	98.5	0.497143
7	1	30	76.5	1.75	24.9796	2	88	100.5	0.875622	93	0.502857
8	1	27	71.4	1.69	24.9991	3	79	96	0.822917	80	0.467456
9	1	21	73.2	1.71	25.0333	3	78	96	0.8125	83	0.45614
10	1	26	68.2	1.65	25.0505	3	84	94	0.893617	88	0.509091
3	1	32	81.3	1.8	25.0926	3	81	98	0.826531	84.5	0.45
4	1	18	70	1.67	25.0995	3	78	95	0.821053	86.5	0.467066
5	1	24	85	1.84	25.1063	3	82	103.5	0.792271	85.3	0.445652
6	1	45	76.3	1.74	25.2015	3	93.3	94.6	0.986258	95.4	0.536207
7	1	32	77.2	1.75	25.2082	3	82.6	100	0.826	84	0.472
8	1		71.2	1.68	25.2268	3	78.5	94.5	0.830688	82	0.467262
9	1	28	87.3	1.86	25.2341	3	87	101	0.861386	90	0.467742
10	1	39	69.6	1.66	25.2577	3	79	97.5	0.810256	84	0.475904
3	1	32	77.4	1.75	25.2735	3	84	101	0.831683	84.7	0.48
4	1	24	77.5	1.75	25.3061	3	81	103	0.786408	89	0.462857
5	1	45	77.5	1.75	25.3061	3	93	96	0.96875	98	0.531429
6	1	35	79.3	1.77	25.312	3	83	99	0.838384	88	0.468927
7	1	30	79.3	1.77	25.312	3	84	100.5	0.835821	88.5	0.474576
8	1	33	83	1.81	25.335	3	86	100	0.86	91	0.475138
9	1	43	82.1	1.8	25.3395	3	87	102	0.852941	92	0.483333
10	1	28	75	1.72	25.3515	3	83	97	0.85567	87.5	0.482558
3	1	42	80.4	1.78	25.3756	3	86	96.5	0.891192	88	0.483146
4	1	31	82.3	1.8	25.4012	3	82	99	0.828283	84	0.455556
5	1	31	82.3	1.8	25.4012	3	82.5	99.8	0.826653	84.5	0.458333
6	1	46	76.1	1.73	25.4268	3	91	96.5	0.943005	93.2	0.526012
7	1	34	73.5	1.7	25.4325	3	84.5	98	0.862245	92	0.497059
8	1	35	78	1.75	25.4694	3	81	101	0.80198	86	0.462857
9	1	29	78	1.75	25.4694	3	86	98.5	0.873096	89	0.491429
10	1	29	82.6	1.8	25.4938	3	89.5	99	0.90404	100	0.497222
3	1	25	79	1.76	25.5036	3	83	99	0.838384	88	0.471591
4	1	45	76.4	1.73	25.5271	3	83.9	93	0.902151	89.2	0.484971
5	1	46	76.4	1.73	25.5271	3	89.9	95	0.946316	94.7	0.519653
6	1	23	82.9	1.8	25.5864	3	91.5	105.5	0.867299	96	0.508333
7	1	25	87.7	1.85	25.6245	3	86	107.5	0.8	93	0.464865
8	1	30	79.5	1.76	25.665	3	84	103	0.815534	99	0.477273
9	1	49	63.3	1.57	25.6806	3	91	89.5	1.01676	93	0.579618
10	1	45	77	1.73	25.7276	3	92.4	96	0.9625	97	0.534104
3	1	42	73.5	1.69	25.7344	3	80.5	96	0.838542	84	0.476331
4	1	47	77.1	1.73	25.761	3	91	95.8	0.949896	93.2	0.526012
5	1	54	80	1.76	25.8264	3	96.5	102	0.946078	103	0.548295
6	1	32	82.8	1.79	25.8419	3	85	103	0.825243	92	0.47486
7	1	48	76.5	1.72	25.8586	3	89	100	0.89	96	0.517442
8	1	54	73.9	1.69	25.8744	3	89	97.5	0.912821	90.5	0.526627
9	1	29	74	1.69	25.9095	3	80	99.5	0.80402	87	0.473373
10	1	59	54.6	1.45	25.9691	3	88	94	0.93617	94	0.606897
3	1	44	77.8	1.73	25.9949	3	91	99.4	0.915493	98	0.526012
4	1	46	77.8	1.73	25.9949	3	93	97	0.958763	97.5	0.537572
5	1	55	70	1.64	26.0262	3	90.5	95	0.952632	93.5	0.551829
6	1	22	81.6	1.77	26.0462	3	86	99	0.868687	94	0.485876
7	1	41	79.1	1.74	26.1263	3	85	99	0.858586	86	0.488506
8	1	21	85.7	1.81	26.1592	3	84	101	0.831683	88	0.464088
9	1	33	75	1.69	26.2596	3	84	94	0.893617	87	0.497041
10	1	22	71.5	1.65	26.2626	3	84	101	0.831683	95	0.509091
3	1	28	81.4	1.76	26.2784	3	87	99.5	0.874372	89.5	0.494318
4	1	29	81.4	1.76	26.2784	3	87	107.5	0.809302	91.5	0.494318
5	1	29	75.1	1.69	26.2946	3	81	98.8	0.819838	83.5	0.47929
6	1	28	82.5	1.77	26.3334	3	82	100	0.82	85	0.463277
7	1	44	87.5	1.82	26.4159	3	89	104	0.855769	97	0.489011
8	1	34	84.8	1.79	26.4661	3	85	102	0.833333	88	0.47486
9	1	48	88.7	1.83	26.4863	3	98	102	0.960784	100	0.535519
10	1	30	83	1.77	26.493	3	88.5	102.5	0.863415	90	0.5
3	1	54	73.1	1.66	26.5278	3	93	99	0.939394	94	0.560241
4	1	36	75.9	1.69	26.5747	3	82	94.3	0.869565	83.5	0.485207
5	1	43	87.7	1.81	26.7696	3	91	98	0.928571	98	0.502762
6	1	23	82.3	1.75	26.8735	3	83.5	101	0.826733	86.4	0.477143
7	1	42	82.4	1.75	26.9061	3	94	100	0.94	95.5	0.537143
8	1	44	80.6	1.73	26.9304	3	91	101	0.90099	92.5	0.526012
9	1	22	88.5	1.81	27.0138	3	89.8	103.7	0.865959	95.5	0.496133
10	1	32	87.6	1.8	27.037	3	97	105	0.92381	104	0.538889
3	1	33	87.7	1.8	27.0679	3	98	106	0.924528	103	0.544444
4	1	38	86.9	1.79	27.1215	3	91.5	106.5	0.859155		0.511173
5	1	33	87	1.79	27.1527	3	95	102	0.931373	104	0.530726
6	1	22	86.2	1.78	27.2062	3	91	101	0.90099	96.5	0.511236
7	1	55	75.1	1.66	27.2536	3	97	96.5	1.00518	98	0.584337
8	1	41	87	1.78	27.4587	3	89	101.5	0.876847	90	0.5
9	1	48	79.5	1.7	27.5087	3	93	96	0.96875	94.06	0.547059
10	1	20	90.3	1.81	27.5633	3	85	101.8	0.834971	91	0.469613
3	1	52	87.4	1.78	27.5849	3	92	105	0.87619	96	0.516854
4	1	25	80.8	1.71	27.6324	3	88	104	0.846154		0.51462
5	1	55	76.5	1.66	27.7616	3	92	99	0.929293	99.5	0.554217
6	1	28	88	1.78	27.7743	3	86	102	0.843137	89	0.483146
7	1	23	83.3	1.73	27.8325	3	90	104.5	0.861244	95	0.520231
8	1	51	83.3	1.73	27.8325	3	92	102	0.901961	99	0.531792
9	1	25	77.7	1.67	27.8604	3	84	98	0.857143	86	0.502994
10	1	19	86.5	1.76	27.9248	3	93	103	0.902913	99	0.528409
3	1	29	97.8	1.87	27.9676	3	97	111	0.873874	107	0.518717
4	1	21	88.7	1.78	27.9952	3	83	101.5	0.817734	86	0.466292
5	1	21	89	1.78	28.0899	3	88	104	0.846154	88	0.494382
6	1	19	86.2	1.75	28.1469	3	82	106	0.773585	92	0.468571
7	1	37	91.5	1.8	28.2407	3	93	104.5	0.889952	100	0.516667
8	1	42	75.1	1.63	28.266	3	96	99	0.969697	96.5	0.588957
9	1	38	103.3	1.91	28.3161	3	96	108	0.888889	98	0.502618
10	1	26	96	1.84	28.3554	3	102	110	0.927273	94	0.554348
3	1	29	95	1.83	28.3675	3	98.6	110.5	0.892308	108.5	0.538798
4	1	25	85	1.73	28.4005	3	90	106	0.849057	99	0.520231
5	1	40	88.1	1.76	28.4414	3	98.5	106.5	0.924883	104.5	0.559659
6	1	25	97.5	1.85	28.4879	3	97.5	107	0.911215	102	0.527027
7	1	34	83.4	1.71	28.5216	3	89	103	0.864078	92	0.520468
8	1	22	94.5	1.82	28.5292	3	87.3	106	0.823585	93.5	0.47967
9	1	45	88.4	1.76	28.5382	3	97.5	101	0.965347	99.5	0.553977
10	1	34	82.5	1.7	28.5467	3	98	101	0.970297	101	0.576471
3	1	42	79.7	1.67	28.5776	3	95	104	0.913462	97.5	0.568862
4	1	24	81.8	1.69	28.6405	3	81	106.5	0.760563	86.5	0.47929
5	1	19	86.1	1.73	28.7681	3	89.5	106	0.84434	99	0.517341
6	1	41	94.3	1.81	28.7842	3	101.5	105	0.966667	107.5	0.560773
7	1	34	83.2	1.7	28.7889	3	100	102	0.980392	102	0.588235
8	1	36	87.2	1.74	28.8017	3	95	104	0.913462	101	0.545977
9	1	26	86.5	1.73	28.9017	3	85	100	0.85	91	0.491329
10	1	36	93.7	1.8	28.9198	3	95.5	110	0.868182	105	0.530556
3	1	26	82.7	1.69	28.9556	3	94.5	103.5	0.913043	97.5	0.559172
4	1	27	83.1	1.69	29.0956	3	93.4	102.8	0.90856	96	0.552663
5	1	33	89.5	1.75	29.2245	3	93	106	0.877358	95	0.531429
6	1	32	89.9	1.75	29.3551	3	91	107	0.850467	101	0.52
7	1	30	85	1.7	29.4118	3	93	107	0.869159	97	0.547059
8	1	27	84.2	1.69	29.4808	3	96	104	0.923077	99	0.568047
9	1	35	85.4	1.7	29.5502	3	92	100	0.92	92.5	0.541176
10	1	28	97.9	1.82	29.5556	3	93	111.5	0.834081	107	0.510989
3	1	23	85.6	1.7	29.6194	3	92.5	107	0.864486	99	0.544118
4	1	28	84.6	1.69	29.6208	3	94	103	0.912621	98	0.556213
5	1	44	88.7	1.73	29.6368	3	98.5	103	0.956311	101	0.569364
6	1	27	84.8	1.69	29.6908	3	95.8	103.4	0.926499	98.6	0.566864
7	1	26	85	1.69	29.7609	3	95	108	0.87963	104	0.56213
8	1	47	100	1.83	29.8606	3	108	108	1	112	0.590164
9	1	38	86.5	1.7	29.9308	3	94	108	0.87037	102	0.552941
10	1	28	91.8	1.75	29.9755	3	96	108	0.888889	101	0.548571
3	1	33	96.1	1.79	29.9928	3	94	118.5	0.793249	105	0.52514
4	1	43	83.8	1.67	30.0477	4	105	101.5	1.03448	107	0.628743
5	1	34	93.1	1.76	30.0555	4	100.5	127	0.791339	103.5	0.571023
6	1	21	87.9	1.71	30.0605	4	88	106	0.830189	92	0.51462
7	1	34	95.75	1.78	30.2203	4	94.5	110	0.859091	104	0.530899
8	1	29	91.5	1.74	30.222	4	91.5	108	0.847222	93.5	0.525862
9	1	34	99.3	1.81	30.3104	4	100	109	0.917431	106.5	0.552486
10	1	48	85.6	1.68	30.3288	4	98	105	0.933333	106	0.583333
3	1	33	95.1	1.77	30.3553	4	89.3	105.6	0.845644	97	0.50452
4	1	27	86.9	1.69	30.4261	4	95.5	105.5	0.905213	99	0.565089
5	1	34	97.6	1.79	30.461	4	101	112	0.901786	105	0.564246
6	1	33	88.2	1.7	30.519	4	100	104	0.961538	106	0.588235
7	1	44	104.1	1.84	30.7479	4	103	117	0.880342	114	0.559783
8	1	35	94.2	1.75	30.7592	4	99.1	106	0.934906	101.2	0.566286
9	1	20	91	1.72	30.7599	4	95	101	0.940594	104	0.552326
10	1	36	92.1	1.73	30.7728	4	103	106.5	0.967136	110	0.595376
3	1	35	100.2	1.8	30.9259	4	102.5	110	0.931818	110	0.569444
4	1	41	107	1.86	30.9284	4	96	100	0.96	97	0.516129
5	1	38	93.7	1.74	30.9486	4	105	113	0.929204	113	0.603448
6	1	28	93.8	1.74	30.9816	4	100	109.5	0.913242	103	0.574713
7	1	28	93.8	1.74	30.9816	4	100.5	110	0.913636	102	0.577586
8	1	33	102.7	1.81	31.3482	4	104.5	111	0.941441	110	0.577348
9	1	36	90.6	1.7	31.3495	4	103.5	106	0.976415	108.5	0.608824
10	1	34	89	1.68	31.5334	4	97.5	107	0.911215	102.5	0.580357
3	1	22	102.3	1.8	31.5741	4	100	112.5	0.888889	110	0.555556
4	1	40	100.2	1.78	31.6248	4	105	109.5	0.958904	115	0.589888
5	1	34	90.5	1.69	31.6866	4	94	101.5	0.926108	98	0.556213
6	1	36	92	1.7	31.8339	4	103	110	0.936364	112	0.605882
7	1	42	88.1	1.66	31.9713	4	103	103	1	109	0.620482
8	1	42	98.1	1.75	32.0327	4	103	107	0.962617	112	0.588571
9	1	46	101.5	1.78	32.0351	4	107	113	0.946903	111	0.601124
10	1	21	97	1.74	32.0386	4	96	115	0.834783	106	0.551724
3	1	23	107.3	1.83	32.0404	4	102.5	113.5	0.903084	109.2	0.560109
4	1	20	95	1.72	32.112	4	95.5	111	0.86036	102	0.555233
5	1	56	94.1	1.7	32.5606	4	110.4	110	1.00364	112.8	0.649412
6	1	47	92	1.68	32.5964	4	103	110.5	0.932127	106.5	0.613095
7	1	42	95.5	1.71	32.6596	4	100	111	0.900901	107	0.584795
8	1	47	104.7	1.79	32.6769	4	99	18.5	5.35135	116.5	0.553073
9	1	24	94.8	1.7	32.8028	4	99	109	0.908257	108	0.582353
10	1	27	115.6	1.87	33.0579	4	116.5	119	0.978992	107.5	0.622995
3	1	34	102.5	1.76	33.0901	4	101	113	0.893805	105.7	0.573864
4	1	43	91.3	1.66	33.1325	4	107	105	1.01905	109.5	0.644578
5	1	55	99.3	1.73	33.1785	4	111	116	0.956897	121	0.641618
6	1	39	98.2	1.72	33.1936	4	98	115	0.852174	112	0.569767
7	1	54	97.2	1.71	33.241	4	102.4	106.8	0.958801	112.7	0.59883
8	1	43	82.2	1.57	33.3482	4	106	102	1.03922	108	0.675159
9	1	34	106.1	1.78	33.4869	4	115	108	1.06481	118	0.646067
10	1	20	96	1.69	33.6123	4	97	113	0.858407	108.5	0.573964
3	1	38	103.8	1.75	33.8939	4	104	108	0.962963	110	0.594286
4	1	32	101.5	1.73	33.9136	4	99.5	110.4	0.901268	104	0.575145
5	1	37	110	1.8	33.9506	4	105	108	0.972222	112	0.583333
6	1	34	105.5	1.76	34.0586	4	96	113.4	0.846561	105.7	0.545455
7	1	33	111.8	1.81	34.1259	4	110	119	0.92437	121.5	0.607735
8	1	21	112.5	1.81	34.3396	4	105	121	0.867769	117	0.58011
9	1	37	111.5	1.8	34.4136	4	99	119	0.831933	114	0.55
10	1	46	125.6	1.91	34.4289	4	116	122	0.95082	124	0.60733
3	1	29	103.5	1.72	34.9851	4	106	119	0.890756	115	0.616279
4	1	53	100	1.69	35.0128	5	108	112.5	0.96	114	0.639053
5	1	45	93.1	1.63	35.0408	5	98	108	0.907407	103.5	0.601227
6	1	55	100.6	1.68	35.6434	5	108.5	110	0.986364	115.5	0.645833
7	1	39	102.8	1.69	35.9931	5	110	117.5	0.93617	117	0.650888
8	1	33	102.9	1.69	36.0282	5	106	112	0.946429	114	0.627219
9	1	33	105.9	1.69	37.0785	5	105.5	116.7	0.904027	113	0.62426
10	1	31	129	1.8	39.8148	5	123	129	0.953488	128	0.683333
3	1	42	149	1.89	41.7122	6	123	138	0.891304	141	0.650794
4	1	48	137	1.69	47.9675	6	132	129	1.02326	137	0.781065
1	1	24	67.5	1.83	20.1559	2	71.5	92.5	0.772973	74	0.39071
1	1	22	76.5	1.8	23.6111	2	73	99	0.737374	83	0.405556
2	1	39	62.5	1.73	20.8828	2	75	91	0.824176	80	0.433526
2	1	42	70.3	1.7	24.3253	2	76	90.5	0.839779	80	0.447059
1	1	37	70.2	1.8	21.6667	2	78	94.5	0.825397	83.5	0.433333
2	1	40	78.5	1.76	25.3422	3	80	94	0.851064	85	0.454545
1	1	29	69.8	1.72	23.5938	2	77	92	0.836957	79	0.447674
1	1	33	62.9	1.67	22.5537	2	77	94	0.819149	84	0.461078
2	1	55	87.5	1.82	26.4159	3	86	94	0.914894	98	0.472527
1	1	36	74.1	1.72	25.0473	3	80	98	0.816327	85	0.465116
2	1	37	73.6	1.72	24.8783	2	80.5	98.5	0.817259	88.5	0.468023
1	1	30	77	1.71	26.3329	3	80	93	0.860215	83.5	0.467836
2	1	22	76.5	1.76	24.6965	2	80	101	0.792079	101	0.454545
2	1	31	82.6	1.8	25.4938	3	83	102	0.813725	93	0.461111
1	1	30	70.8	1.7	24.4983	2	81	94.5	0.857143	82.5	0.476471
1	1	41	70.2	1.68	24.8724	2	83	96	0.864583	90	0.494048
2	1	31	74	1.74	24.4418	2	83	99	0.838384	87.7	0.477011
1	1	37	80.4	1.75	26.2531	3	84.5	99	0.853535	89	0.482857
2	1	27	62.5	1.61	24.1117	2	79.5	96	0.828125		0.493789
1	1	40	81.9	1.77	26.1419	3	86	99	0.868687	87	0.485876
1	1	28	85.4	1.87	24.4216	2	87	101.5	0.857143	90	0.465241
1	1	53	73.6	1.69	25.7694	3	88	95	0.926316	90	0.52071
2	1	23	79.9	1.8	24.6605	2	85	97	0.876289	90	0.472222
2	1	26	76.5	1.75	24.9796	2	85	98	0.867347	91	0.485714
2	1	46	85.1	1.8	26.2654	3	91	104	0.875	97.5	0.505556
2	1	22	80.3	1.78	25.344	3	86	83	1.03614	103	0.483146
1	1	31	68.6	1.64	25.5057	3	85	94	0.904255	90.5	0.518293
1	1	23	76	1.7	26.2976	3	85	99	0.858586	89	0.5
2	1	40	80.2	1.75	26.1878	3	90	98	0.918367	95.5	0.514286
1	1	35	75	1.65	27.5482	3	87	103	0.84466	94	0.527273
1	1	30	84.5	1.68	29.9391	3	87	108	0.805556	93	0.517857
2	1	38	88.4	1.81	26.9833	3	91.8	104.6	0.877629	95.5	0.507182
1	1	33	79.6	1.73	26.5963	3	89	101	0.881188	95	0.514451
2	1	26	90	1.83	26.8745	3	91	107	0.850467	94	0.497268
2	1	44	80.9	1.77	25.8227	3	93.5	99	0.944444	100.5	0.528249
2	1	28	82	1.69	28.7105	3	88.5	105.5	0.838863	93	0.523669
1	1	48	79.8	1.7	27.6125	3	93.5	96	0.973958	96	0.55
1	1	44	79.8	1.73	26.6631	3	94	100	0.94	102	0.543353
2	1	31	90.8	1.73	30.3385	4	92			98	0.531792
1	1	26	84.2	1.69	29.4808	3	91.5	105	0.871429	99	0.54142
2	1	33	81.2	1.67	29.1154	3	92.5	100.5	0.920398	96.5	0.553892
2	1	30	76.7	1.6	29.9609	3	90.5	100.5	0.900498		0.565625
1	1	35	85.7	1.68	30.3642	4	94	104	0.903846	101	0.559524
1	1	26	87.8	1.7	30.3806	4	93.5	106.5	0.877934	106.5	0.55
2	1	27	87.6	1.69	30.6712	4	93.5	103.5	0.903382	100	0.553254
2	1	39	90	1.7	31.1419	4	97.2	106.4	0.913534	107.1	0.571765
1	1	36	96.2	1.77	30.7064	4	99	107.5	0.92093	102	0.559322
2	1	24	115.2	1.86	33.2986	4	99	121	0.818182	112	0.532258
1	1	29	94.6	1.74	31.2459	4	98.5	111	0.887387	105	0.566092
1	1	59	81	1.62	30.8642	4	103	106	0.971698	105.5	0.635802
1	1	34	94.7	1.76	30.5721	4	102	126	0.809524	105	0.579545
2	1	48	97.8	1.81	29.8526	3	106	106.3	0.997178	110	0.585635
2	1	39	105	1.8	32.4074	4	104	109	0.954128	114	0.577778
1	1	31	93.7	1.71	32.044	4	102	107	0.953271	109	0.596491
2	1	22	94.7	1.67	33.956	4	99.5	111	0.896396	108	0.595808
2	1	24	121.4	1.81	37.0563	5	103.7	120.5	0.860581	113.4	0.572928
1	1	42	111	1.89	31.0742	4	111	113	0.982301	116	0.587302
2	1	31	103	1.7	35.6401	5	107	113	0.946903	103	0.629412
2	1	22	114.3	1.76	36.8995	5	107	127	0.84252	120	0.607955
1	1	46	122.5	1.89	34.2936	4	115	121	0.950413	125	0.608466
1	1	27	97.5	1.67	34.96	4	110	107	1.02804	113.5	0.658683
2	1	29	123.4	1.79	38.5132	5	117	120	0.975	123	0.653631

## Sheet: MALE REGRESSION 80%
COD	SEX (MALE 1 / FEMALE 2)	AGE	WEIGHT	HEIGHT	BMI	bmi rating UNDERWEIGHT = 1 / IDEAL WEIGHT = 2 / OVERWEIGHT = 3 / OBESITY I = 4 / OBESITY II = 5 / OBESITY III = 6	WAIST CIRCUMFERENCE	HIP CIRCUMFERENCE	WAIST TO HIP RATIO	ABDOMEN CIRCUMFERENCE	WAIST TO HEIGHT RATIO
3	1	20	60.7	1.75	19.8204	2	72	90.5	0.79558	73	0.411429
4	1	20	63.5	1.75	20.7347	2	71.3	91	0.783516	72	0.407429
5	1	32	65.2	1.76	21.0486	2	75	93	0.806452	79.5	0.426136
6	1	31	63.2	1.72	21.3629	2	77	94.5	0.814815	83	0.447674
7	1	38	63.3	1.72	21.3967	2	77	91.5	0.84153	79.5	0.447674
8	1	19	67.3	1.77	21.4817	2	79.5	94	0.845745	80	0.449153
9	1	30	65	1.73	21.7181	2	77	92	0.836957	76	0.445087
10	1	37	58.5	1.64	21.7504	2	73.5	90	0.816667	78	0.448171
3	1	24	75.5	1.86	21.8233	2	76	92.5	0.821622	80	0.408602
4	1	25	63.5	1.69	22.2331	2	74	92	0.804348	75	0.43787
5	1	20	63.3	1.68	22.4277	2	74	88	0.840909	73	0.440476
6	1	27	81.3	1.89	22.7597	2	79	97	0.814433	85.5	0.417989
7	1	19	62.5	1.65	22.9568	2	73.5	88.5	0.830508	73.5	0.445455
8	1	20	66.9	1.7	23.1488	2	73			75	0.429412
9	1	21	74	1.78	23.3556	2	81	105	0.771429	89	0.455056
10	1	18	73.2	1.77	23.3649	2	75	97	0.773196	79	0.423729
3	1	30	65.5	1.67	23.486	2	74	93	0.795699	76.5	0.443114
4	1	29	76.1	1.8	23.4877	2	88	98	0.897959	93	0.488889
5	1	27	68.7	1.71	23.4944	2	80	92	0.869565	84	0.467836
6	1	32	71.4	1.74	23.583	2	80	93.5	0.855615	84	0.45977
7	1	18	79.5	1.83	23.7391	2	79	96	0.822917	83	0.431694
8	1	28	71.08	1.73	23.7495	2	84	97	0.865979	90	0.485549
9	1	27	70.3	1.72	23.7628	2	76	96	0.791667	78	0.44186
10	1	25	72	1.74	23.7812	2	80	91	0.879121	80	0.45977
3	1	22	71.2	1.73	23.7896	2	84.5	101	0.836634	92.5	0.488439
4	1	40	71.4	1.73	23.8565	2	81	97	0.835052	81.5	0.468208
5	1	42	70	1.71	23.939	2	77.5	90.6	0.855408	82.1	0.453216
6	1	30	74.2	1.76	23.954	2	82	97.7	0.839304	85.5	0.465909
7	1	23	69.3	1.7	23.9792	2	98	88	1.11364	94	0.576471
8	1	35	74.3	1.76	23.9863	2	83.5	103.5	0.806763	88	0.474432
9	1	28	71.8	1.73	23.9901	2	84	97	0.865979	90	0.485549
10	1	29	69.6	1.7	24.083	2	83	99.5	0.834171	86.5	0.488235
3	1	26	65	1.64	24.1672	2	76	92	0.826087	80	0.463415
4	1	34	74.1	1.75	24.1959	2	80	100	0.8	86	0.457143
5	1	34	70.1	1.7	24.2561	2	80	93	0.860215	84	0.470588
6	1	32	65.7	1.64	24.4274	2	82.5	94.5	0.873016	87.5	0.503049
7	1	32	65.8	1.64	24.4646	2	83.5	94.4	0.884534	87.5	0.509146
8	1	52	75.8	1.76	24.4706	2	90.5	98	0.923469	91.5	0.514205
9	1	25	72.5	1.72	24.5065	2	80	93	0.860215	85	0.465116
10	1	30	79.55	1.8	24.5525	2	80	95	0.842105	81	0.444444
3	1	27	82.3	1.83	24.5752	2	83	107	0.775701	96	0.453552
4	1	37	77	1.77	24.5779	2	92	103	0.893204	101	0.519774
5	1	30	77.1	1.77	24.6098	2	80	98	0.816327	81	0.451977
6	1	35	70	1.68	24.8016	2	78.5	97	0.809278	85	0.467262
7	1	36	74.4	1.73	24.8588	2	80.2	97.5	0.822564	83	0.463584
8	1	30	79.7	1.79	24.8744	2	82.5	94.5	0.873016	85	0.460894
9	1	28	69.4	1.67	24.8844	2	80	96	0.833333	83.5	0.479042
10	1	48	72.8	1.71	24.8965	2	90.5	96	0.942708	93	0.52924
3	1	34	79.8	1.79	24.9056	2	86.5	97	0.891753	89.7	0.48324
4	1	32	67	1.64	24.9108	2	84.8	93.5	0.906952	88.4	0.517073
5	1	50	65.5	1.62	24.9581	2	84	82.5	1.01818	95.5	0.518519
6	1	54	76.5	1.75	24.9796	2	87	103	0.84466	98.5	0.497143
7	1	30	76.5	1.75	24.9796	2	88	100.5	0.875622	93	0.502857
8	1	27	71.4	1.69	24.9991	3	79	96	0.822917	80	0.467456
9	1	21	73.2	1.71	25.0333	3	78	96	0.8125	83	0.45614
10	1	26	68.2	1.65	25.0505	3	84	94	0.893617	88	0.509091
3	1	32	81.3	1.8	25.0926	3	81	98	0.826531	84.5	0.45
4	1	18	70	1.67	25.0995	3	78	95	0.821053	86.5	0.467066
5	1	24	85	1.84	25.1063	3	82	103.5	0.792271	85.3	0.445652
6	1	45	76.3	1.74	25.2015	3	93.3	94.6	0.986258	95.4	0.536207
7	1	32	77.2	1.75	25.2082	3	82.6	100	0.826	84	0.472
8	1		71.2	1.68	25.2268	3	78.5	94.5	0.830688	82	0.467262
9	1	28	87.3	1.86	25.2341	3	87	101	0.861386	90	0.467742
10	1	39	69.6	1.66	25.2577	3	79	97.5	0.810256	84	0.475904
3	1	32	77.4	1.75	25.2735	3	84	101	0.831683	84.7	0.48
4	1	24	77.5	1.75	25.3061	3	81	103	0.786408	89	0.462857
5	1	45	77.5	1.75	25.3061	3	93	96	0.96875	98	0.531429
6	1	35	79.3	1.77	25.312	3	83	99	0.838384	88	0.468927
7	1	30	79.3	1.77	25.312	3	84	100.5	0.835821	88.5	0.474576
8	1	33	83	1.81	25.335	3	86	100	0.86	91	0.475138
9	1	43	82.1	1.8	25.3395	3	87	102	0.852941	92	0.483333
10	1	28	75	1.72	25.3515	3	83	97	0.85567	87.5	0.482558
3	1	42	80.4	1.78	25.3756	3	86	96.5	0.891192	88	0.483146
4	1	31	82.3	1.8	25.4012	3	82	99	0.828283	84	0.455556
5	1	31	82.3	1.8	25.4012	3	82.5	99.8	0.826653	84.5	0.458333
6	1	46	76.1	1.73	25.4268	3	91	96.5	0.943005	93.2	0.526012
7	1	34	73.5	1.7	25.4325	3	84.5	98	0.862245	92	0.497059
8	1	35	78	1.75	25.4694	3	81	101	0.80198	86	0.462857
9	1	29	78	1.75	25.4694	3	86	98.5	0.873096	89	0.491429
10	1	29	82.6	1.8	25.4938	3	89.5	99	0.90404	100	0.497222
3	1	25	79	1.76	25.5036	3	83	99	0.838384	88	0.471591
4	1	45	76.4	1.73	25.5271	3	83.9	93	0.902151	89.2	0.484971
5	1	46	76.4	1.73	25.5271	3	89.9	95	0.946316	94.7	0.519653
6	1	23	82.9	1.8	25.5864	3	91.5	105.5	0.867299	96	0.508333
7	1	25	87.7	1.85	25.6245	3	86	107.5	0.8	93	0.464865
8	1	30	79.5	1.76	25.665	3	84	103	0.815534	99	0.477273
9	1	49	63.3	1.57	25.6806	3	91	89.5	1.01676	93	0.579618
10	1	45	77	1.73	25.7276	3	92.4	96	0.9625	97	0.534104
3	1	42	73.5	1.69	25.7344	3	80.5	96	0.838542	84	0.476331
4	1	47	77.1	1.73	25.761	3	91	95.8	0.949896	93.2	0.526012
5	1	54	80	1.76	25.8264	3	96.5	102	0.946078	103	0.548295
6	1	32	82.8	1.79	25.8419	3	85	103	0.825243	92	0.47486
7	1	48	76.5	1.72	25.8586	3	89	100	0.89	96	0.517442
8	1	54	73.9	1.69	25.8744	3	89	97.5	0.912821	90.5	0.526627
9	1	29	74	1.69	25.9095	3	80	99.5	0.80402	87	0.473373
10	1	59	54.6	1.45	25.9691	3	88	94	0.93617	94	0.606897
3	1	44	77.8	1.73	25.9949	3	91	99.4	0.915493	98	0.526012
4	1	46	77.8	1.73	25.9949	3	93	97	0.958763	97.5	0.537572
5	1	55	70	1.64	26.0262	3	90.5	95	0.952632	93.5	0.551829
6	1	22	81.6	1.77	26.0462	3	86	99	0.868687	94	0.485876
7	1	41	79.1	1.74	26.1263	3	85	99	0.858586	86	0.488506
8	1	21	85.7	1.81	26.1592	3	84	101	0.831683	88	0.464088
9	1	33	75	1.69	26.2596	3	84	94	0.893617	87	0.497041
10	1	22	71.5	1.65	26.2626	3	84	101	0.831683	95	0.509091
3	1	28	81.4	1.76	26.2784	3	87	99.5	0.874372	89.5	0.494318
4	1	29	81.4	1.76	26.2784	3	87	107.5	0.809302	91.5	0.494318
5	1	29	75.1	1.69	26.2946	3	81	98.8	0.819838	83.5	0.47929
6	1	28	82.5	1.77	26.3334	3	82	100	0.82	85	0.463277
7	1	44	87.5	1.82	26.4159	3	89	104	0.855769	97	0.489011
8	1	34	84.8	1.79	26.4661	3	85	102	0.833333	88	0.47486
9	1	48	88.7	1.83	26.4863	3	98	102	0.960784	100	0.535519
10	1	30	83	1.77	26.493	3	88.5	102.5	0.863415	90	0.5
3	1	54	73.1	1.66	26.5278	3	93	99	0.939394	94	0.560241
4	1	36	75.9	1.69	26.5747	3	82	94.3	0.869565	83.5	0.485207
5	1	43	87.7	1.81	26.7696	3	91	98	0.928571	98	0.502762
6	1	23	82.3	1.75	26.8735	3	83.5	101	0.826733	86.4	0.477143
7	1	42	82.4	1.75	26.9061	3	94	100	0.94	95.5	0.537143
8	1	44	80.6	1.73	26.9304	3	91	101	0.90099	92.5	0.526012
9	1	22	88.5	1.81	27.0138	3	89.8	103.7	0.865959	95.5	0.496133
10	1	32	87.6	1.8	27.037	3	97	105	0.92381	104	0.538889
3	1	33	87.7	1.8	27.0679	3	98	106	0.924528	103	0.544444
4	1	38	86.9	1.79	27.1215	3	91.5	106.5	0.859155		0.511173
5	1	33	87	1.79	27.1527	3	95	102	0.931373	104	0.530726
6	1	22	86.2	1.78	27.2062	3	91	101	0.90099	96.5	0.511236
7	1	55	75.1	1.66	27.2536	3	97	96.5	1.00518	98	0.584337
8	1	41	87	1.78	27.4587	3	89	101.5	0.876847	90	0.5
9	1	48	79.5	1.7	27.5087	3	93	96	0.96875	94.06	0.547059
10	1	20	90.3	1.81	27.5633	3	85	101.8	0.834971	91	0.469613
3	1	52	87.4	1.78	27.5849	3	92	105	0.87619	96	0.516854
4	1	25	80.8	1.71	27.6324	3	88	104	0.846154		0.51462
5	1	55	76.5	1.66	27.7616	3	92	99	0.929293	99.5	0.554217
6	1	28	88	1.78	27.7743	3	86	102	0.843137	89	0.483146
7	1	23	83.3	1.73	27.8325	3	90	104.5	0.861244	95	0.520231
8	1	51	83.3	1.73	27.8325	3	92	102	0.901961	99	0.531792
9	1	25	77.7	1.67	27.8604	3	84	98	0.857143	86	0.502994
10	1	19	86.5	1.76	27.9248	3	93	103	0.902913	99	0.528409
3	1	29	97.8	1.87	27.9676	3	97	111	0.873874	107	0.518717
4	1	21	88.7	1.78	27.9952	3	83	101.5	0.817734	86	0.466292
5	1	21	89	1.78	28.0899	3	88	104	0.846154	88	0.494382
6	1	19	86.2	1.75	28.1469	3	82	106	0.773585	92	0.468571
7	1	37	91.5	1.8	28.2407	3	93	104.5	0.889952	100	0.516667
8	1	42	75.1	1.63	28.266	3	96	99	0.969697	96.5	0.588957
9	1	38	103.3	1.91	28.3161	3	96	108	0.888889	98	0.502618
10	1	26	96	1.84	28.3554	3	102	110	0.927273	94	0.554348
3	1	29	95	1.83	28.3675	3	98.6	110.5	0.892308	108.5	0.538798
4	1	25	85	1.73	28.4005	3	90	106	0.849057	99	0.520231
5	1	40	88.1	1.76	28.4414	3	98.5	106.5	0.924883	104.5	0.559659
6	1	25	97.5	1.85	28.4879	3	97.5	107	0.911215	102	0.527027
7	1	34	83.4	1.71	28.5216	3	89	103	0.864078	92	0.520468
8	1	22	94.5	1.82	28.5292	3	87.3	106	0.823585	93.5	0.47967
9	1	45	88.4	1.76	28.5382	3	97.5	101	0.965347	99.5	0.553977
10	1	34	82.5	1.7	28.5467	3	98	101	0.970297	101	0.576471
3	1	42	79.7	1.67	28.5776	3	95	104	0.913462	97.5	0.568862
4	1	24	81.8	1.69	28.6405	3	81	106.5	0.760563	86.5	0.47929
5	1	19	86.1	1.73	28.7681	3	89.5	106	0.84434	99	0.517341
6	1	41	94.3	1.81	28.7842	3	101.5	105	0.966667	107.5	0.560773
7	1	34	83.2	1.7	28.7889	3	100	102	0.980392	102	0.588235
8	1	36	87.2	1.74	28.8017	3	95	104	0.913462	101	0.545977
9	1	26	86.5	1.73	28.9017	3	85	100	0.85	91	0.491329
10	1	36	93.7	1.8	28.9198	3	95.5	110	0.868182	105	0.530556
3	1	26	82.7	1.69	28.9556	3	94.5	103.5	0.913043	97.5	0.559172
4	1	27	83.1	1.69	29.0956	3	93.4	102.8	0.90856	96	0.552663
5	1	33	89.5	1.75	29.2245	3	93	106	0.877358	95	0.531429
6	1	32	89.9	1.75	29.3551	3	91	107	0.850467	101	0.52
7	1	30	85	1.7	29.4118	3	93	107	0.869159	97	0.547059
8	1	27	84.2	1.69	29.4808	3	96	104	0.923077	99	0.568047
9	1	35	85.4	1.7	29.5502	3	92	100	0.92	92.5	0.541176
10	1	28	97.9	1.82	29.5556	3	93	111.5	0.834081	107	0.510989
3	1	23	85.6	1.7	29.6194	3	92.5	107	0.864486	99	0.544118
4	1	28	84.6	1.69	29.6208	3	94	103	0.912621	98	0.556213
5	1	44	88.7	1.73	29.6368	3	98.5	103	0.956311	101	0.569364
6	1	27	84.8	1.69	29.6908	3	95.8	103.4	0.926499	98.6	0.566864
7	1	26	85	1.69	29.7609	3	95	108	0.87963	104	0.56213
8	1	47	100	1.83	29.8606	3	108	108	1	112	0.590164
9	1	38	86.5	1.7	29.9308	3	94	108	0.87037	102	0.552941
10	1	28	91.8	1.75	29.9755	3	96	108	0.888889	101	0.548571
3	1	33	96.1	1.79	29.9928	3	94	118.5	0.793249	105	0.52514
4	1	43	83.8	1.67	30.0477	4	105	101.5	1.03448	107	0.628743
5	1	34	93.1	1.76	30.0555	4	100.5	127	0.791339	103.5	0.571023
6	1	21	87.9	1.71	30.0605	4	88	106	0.830189	92	0.51462
7	1	34	95.75	1.78	30.2203	4	94.5	110	0.859091	104	0.530899
8	1	29	91.5	1.74	30.222	4	91.5	108	0.847222	93.5	0.525862
9	1	34	99.3	1.81	30.3104	4	100	109	0.917431	106.5	0.552486
10	1	48	85.6	1.68	30.3288	4	98	105	0.933333	106	0.583333
3	1	33	95.1	1.77	30.3553	4	89.3	105.6	0.845644	97	0.50452
4	1	27	86.9	1.69	30.4261	4	95.5	105.5	0.905213	99	0.565089
5	1	34	97.6	1.79	30.461	4	101	112	0.901786	105	0.564246
6	1	33	88.2	1.7	30.519	4	100	104	0.961538	106	0.588235
7	1	44	104.1	1.84	30.7479	4	103	117	0.880342	114	0.559783
8	1	35	94.2	1.75	30.7592	4	99.1	106	0.934906	101.2	0.566286
9	1	20	91	1.72	30.7599	4	95	101	0.940594	104	0.552326
10	1	36	92.1	1.73	30.7728	4	103	106.5	0.967136	110	0.595376
3	1	35	100.2	1.8	30.9259	4	102.5	110	0.931818	110	0.569444
4	1	41	107	1.86	30.9284	4	96	100	0.96	97	0.516129
5	1	38	93.7	1.74	30.9486	4	105	113	0.929204	113	0.603448
6	1	28	93.8	1.74	30.9816	4	100	109.5	0.913242	103	0.574713
7	1	28	93.8	1.74	30.9816	4	100.5	110	0.913636	102	0.577586
8	1	33	102.7	1.81	31.3482	4	104.5	111	0.941441	110	0.577348
9	1	36	90.6	1.7	31.3495	4	103.5	106	0.976415	108.5	0.608824
10	1	34	89	1.68	31.5334	4	97.5	107	0.911215	102.5	0.580357
3	1	22	102.3	1.8	31.5741	4	100	112.5	0.888889	110	0.555556
4	1	40	100.2	1.78	31.6248	4	105	109.5	0.958904	115	0.589888
5	1	34	90.5	1.69	31.6866	4	94	101.5	0.926108	98	0.556213
6	1	36	92	1.7	31.8339	4	103	110	0.936364	112	0.605882
7	1	42	88.1	1.66	31.9713	4	103	103	1	109	0.620482
8	1	42	98.1	1.75	32.0327	4	103	107	0.962617	112	0.588571
9	1	46	101.5	1.78	32.0351	4	107	113	0.946903	111	0.601124
10	1	21	97	1.74	32.0386	4	96	115	0.834783	106	0.551724
3	1	23	107.3	1.83	32.0404	4	102.5	113.5	0.903084	109.2	0.560109
4	1	20	95	1.72	32.112	4	95.5	111	0.86036	102	0.555233
5	1	56	94.1	1.7	32.5606	4	110.4	110	1.00364	112.8	0.649412
6	1	47	92	1.68	32.5964	4	103	110.5	0.932127	106.5	0.613095
7	1	42	95.5	1.71	32.6596	4	100	111	0.900901	107	0.584795
8	1	47	104.7	1.79	32.6769	4	99	18.5	5.35135	116.5	0.553073
9	1	24	94.8	1.7	32.8028	4	99	109	0.908257	108	0.582353
10	1	27	115.6	1.87	33.0579	4	116.5	119	0.978992	107.5	0.622995
3	1	34	102.5	1.76	33.0901	4	101	113	0.893805	105.7	0.573864
4	1	43	91.3	1.66	33.1325	4	107	105	1.01905	109.5	0.644578
5	1	55	99.3	1.73	33.1785	4	111	116	0.956897	121	0.641618
6	1	39	98.2	1.72	33.1936	4	98	115	0.852174	112	0.569767
7	1	54	97.2	1.71	33.241	4	102.4	106.8	0.958801	112.7	0.59883
8	1	43	82.2	1.57	33.3482	4	106	102	1.03922	108	0.675159
9	1	34	106.1	1.78	33.4869	4	115	108	1.06481	118	0.646067
10	1	20	96	1.69	33.6123	4	97	113	0.858407	108.5	0.573964
3	1	38	103.8	1.75	33.8939	4	104	108	0.962963	110	0.594286
4	1	32	101.5	1.73	33.9136	4	99.5	110.4	0.901268	104	0.575145
5	1	37	110	1.8	33.9506	4	105	108	0.972222	112	0.583333
6	1	34	105.5	1.76	34.0586	4	96	113.4	0.846561	105.7	0.545455
7	1	33	111.8	1.81	34.1259	4	110	119	0.92437	121.5	0.607735
8	1	21	112.5	1.81	34.3396	4	105	121	0.867769	117	0.58011
9	1	37	111.5	1.8	34.4136	4	99	119	0.831933	114	0.55
10	1	46	125.6	1.91	34.4289	4	116	122	0.95082	124	0.60733
3	1	29	103.5	1.72	34.9851	4	106	119	0.890756	115	0.616279
4	1	53	100	1.69	35.0128	5	108	112.5	0.96	114	0.639053
5	1	45	93.1	1.63	35.0408	5	98	108	0.907407	103.5	0.601227
6	1	55	100.6	1.68	35.6434	5	108.5	110	0.986364	115.5	0.645833
7	1	39	102.8	1.69	35.9931	5	110	117.5	0.93617	117	0.650888
8	1	33	102.9	1.69	36.0282	5	106	112	0.946429	114	0.627219
9	1	33	105.9	1.69	37.0785	5	105.5	116.7	0.904027	113	0.62426
10	1	31	129	1.8	39.8148	5	123	129	0.953488	128	0.683333
3	1	42	149	1.89	41.7122	6	123	138	0.891304	141	0.650794
4	1	48	137	1.69	47.9675	6	132	129	1.02326	137	0.781065

## Sheet: MALE VALIDATION 20%
COD	SEX (MALE 1 / FEMALE 2)	AGE	WEIGHT	HEIGHT	BMI	BMI - EM2	BMI - EM3	bmi rating UNDERWEIGHT = 1 / IDEAL WEIGHT = 2 / OVERWEIGHT = 3 / OBESITY I = 4 / OBESITY II = 5 / OBESITY III = 6	bmi rating EM2 UNDERWEIGHT = 1 / IDEAL WEIGHT = 2 / OVERWEIGHT = 3 / OBESITY I = 4 / OBESITY II = 5 / OBESITY III = 6	bmi rating EM3 UNDERWEIGHT = 1 / IDEAL WEIGHT = 2 / OVERWEIGHT = 3 / OBESITY I = 4 / OBESITY II = 5 / OBESITY III = 6	WAIST CIRCUMFERENCE	HIP CIRCUMFERENCE	WAIST TO HIP RATIO	ABDOMEN CIRCUMFERENCE	WAIST TO HEIGHT RATIO
1	1	24	67.5	1.83	20.1559	21.361	20.5553	2	2	2	71.5	92.5	0.772973	74	0.39071
1	1	22	76.5	1.8	23.6111	22.014	21.515	2	2	2	73	99	0.737374	83	0.405556
2	1	39	62.5	1.73	20.8828	21.744	21.5728	2	2	2	75	91	0.824176	80	0.433526
2	1	42	70.3	1.7	24.3253	21.928	21.972	2	2	2	76	90.5	0.839779	80	0.447059
1	1	37	70.2	1.8	21.6667	22.934	22.245	2	2	2	78	94.5	0.825397	83.5	0.433333
2	1	40	78.5	1.76	25.3422	23.476	23.0996	3	2	2	80	94	0.851064	85	0.454545
1	1	29	69.8	1.72	23.5938	23.04	23.1492	2	2	2	77	92	0.836957	79	0.447674
1	1	33	62.9	1.67	22.5537	22.808	23.2712	2	2	2	77	94	0.819149	84	0.461078
2	1	55	87.5	1.82	26.4159	24.754	23.6942	3	2	2	86	94	0.914894	98	0.472527
1	1	36	74.1	1.72	25.0473	23.708	23.7372	3	2	2	80	98	0.816327	85	0.465116
2	1	37	73.6	1.72	24.8783	23.829	23.8477	2	2	2	80.5	98.5	0.817259	88.5	0.468023
1	1	30	77	1.71	26.3329	24.056	24.2716	3	2	2	80	93	0.860215	83.5	0.467836
2	1	22	76.5	1.76	24.6965	24.52	24.4496	2	2	2	80	101	0.792079	101	0.454545
2	1	31	82.6	1.8	25.4938	25.072	24.55	3	3	2	83	102	0.813725	93	0.461111
1	1	30	70.8	1.7	24.4983	24.414	24.727	2	2	2	81	94.5	0.857143	82.5	0.476471
1	1	41	70.2	1.68	24.8724	24.492	24.8128	2	2	2	83	96	0.864583	90	0.494048
2	1	31	74	1.74	24.4418	25.072	25.0564	2	3	3	83	99	0.838384	87.7	0.477011
1	1	37	80.4	1.75	26.2531	25.261	25.0785	3	3	3	84.5	99	0.853535	89	0.482857
2	1	27	62.5	1.61	24.1117	24.051	25.1551	2	2	3	79.5	96	0.828125		0.493789
1	1	40	81.9	1.77	26.1419	25.624	25.2412	3	3	3	86	99	0.868687	87	0.485876
1	1	28	85.4	1.87	24.4216	26.678	25.6682	2	3	3	87	101.5	0.857143	90	0.465241
1	1	53	73.6	1.69	25.7694	25.586	25.6834	3	3	3	88	95	0.926316	90	0.52071
2	1	23	79.9	1.8	24.6605	26.252	25.892	2	3	3	85	97	0.876289	90	0.472222
2	1	26	76.5	1.75	24.9796	26.078	26.089	2	3	3	85	98	0.867347	91	0.485714
2	1	46	85.1	1.8	26.2654	27.066	26.393	3	3	3	91	104	0.875	97.5	0.505556
2	1	22	80.3	1.78	25.344	26.668	26.5068	3	3	3	86	83	1.03614	103	0.483146
1	1	31	68.6	1.64	25.5057	25.788	26.6424	3	3	3	85	94	0.904255	90.5	0.518293
1	1	23	76	1.7	26.2976	26.252	26.736	3	3	3	85	99	0.858586	89	0.5
2	1	40	80.2	1.75	26.1878	27.056	26.894	3	3	3	90	98	0.918367	95.5	0.514286
1	1	35	75	1.65	27.5482	26.272	27	3	3	3	87	103	0.84466	94	0.527273
1	1	30	84.5	1.68	29.9391	26.562	27.1218	3	3	3	87	108	0.805556	93	0.517857
2	1	38	88.4	1.81	26.9833	27.8164	27.2054	3	3	3	91.8	104.6	0.877629	95.5	0.507182
1	1	33	79.6	1.73	26.5963	27.104	27.2168	3	3	3	89	101	0.881188	95	0.514451
2	1	26	90	1.83	26.8745	28.226	27.6398	3	3	3	91	107	0.850467	94	0.497268
2	1	44	80.9	1.77	25.8227	28.077	27.7237	3	3	3	93.5	99	0.944444	100.5	0.528249
2	1	28	82	1.69	28.7105	27.215	27.7439	3	3	3	88.5	105.5	0.838863	93	0.523669
1	1	48	79.8	1.7	27.6125	27.845	28.0145	3	3	3	93.5	96	0.973958	96	0.55
1	1	44	79.8	1.73	26.6631	28.256	28.2468	3	3	3	94	100	0.94	102	0.543353
2	1	31	90.8	1.73	30.3385	28.294	28.4798	4	3	3	92			98	0.531792
1	1	26	84.2	1.69	29.4808	28.405	29.0069	3	3	3	91.5	105	0.871429	99	0.54142
2	1	33	81.2	1.67	29.1154	28.357	29.0217	3	3	3	92.5	100.5	0.920398	96.5	0.553892
2	1	30	76.7	1.6	29.9609	27.815	29.0955	3	3	3	90.5	100.5	0.900498		0.565625
1	1	35	85.7	1.68	30.3642	28.778	29.3438	4	3	3	94	104	0.903846	101	0.559524
1	1	26	87.8	1.7	30.3806	29.121	29.6645	4	3	3	93.5	106.5	0.877934	106.5	0.55
2	1	27	87.6	1.69	30.6712	29.063	29.6739	4	3	3	93.5	103.5	0.903382	100	0.553254
2	1	39	90	1.7	31.1419	29.6916	30.0622	4	3	4	97.2	106.4	0.913534	107.1	0.571765
1	1	36	96.2	1.77	30.7064	30.51	30.3642	4	4	4	99	107.5	0.92093	102	0.559322
2	1	24	115.2	1.86	33.2986	31.206	30.5046	4	4	4	99	121	0.818182	112	0.532258
1	1	29	94.6	1.74	31.2459	30.737	30.9569	4	4	4	98.5	111	0.887387	105	0.566092
1	1	59	81	1.62	30.8642	30.608	31.3892	4	4	4	103	106	0.971698	105.5	0.635802
1	1	34	94.7	1.76	30.5721	31.7	31.7116	4	4	4	102	126	0.809524	105	0.579545
2	1	48	97.8	1.81	29.8526	32.32	31.7236	3	4	4	106	106.3	0.997178	110	0.585635
2	1	39	105	1.8	32.4074	32.126	31.741	4	4	4	104	109	0.954128	114	0.577778
1	1	31	93.7	1.71	32.044	31.874	32.3586	4	4	4	102	107	0.953271	109	0.596491
2	1	22	94.7	1.67	33.956	31.501	32.4437	4	4	4	99.5	111	0.896396	108	0.595808
2	1	24	121.4	1.81	37.0563	32.8886	32.6703	5	4	4	103.7	120.5	0.860581	113.4	0.572928
1	1	42	111	1.89	31.0742	34.458	33.3534	4	4	4	111	113	0.982301	116	0.587302
2	1	31	103	1.7	35.6401	33.664	34.298	5	4	4	107	113	0.946903	103	0.629412
2	1	22	114.3	1.76	36.8995	34.186	34.4666	5	4	4	107	127	0.84252	120	0.607955
1	1	46	122.5	1.89	34.2936	35.658	34.5374	4	5	4	115	121	0.950413	125	0.608466
1	1	27	97.5	1.67	34.96	34.97	35.9642	4	4	5	110	107	1.02804	113.5	0.658683
2	1	29	123.4	1.79	38.5132	37.36	37.3984	5	5	5	117	120	0.975	123	0.653631
